# Supplementary material for: Genetic analysis and molecular characterization of Chinese sesame (Sesamum indicum L.) cultivars using Insertion-Deletion (InDel) and Simple Sequence Repeat (SSR) markers
Source: BMC Genet. 2014 Mar 19;15:35. doi: 10.1186/1471-2156-15-35 (PMC4234512; doi:10.1186/1471-2156-15-35)
Supplement: Additional file 1: Table S1 — Primer sequences, repeat types, repeat units, annealing temperature and expected PCR product sizes of 341 EST-SSRs identified from a cDNA library of Zhongzhi 14. [file 1471-2156-15-35-S1.xlsx]

## Sheet: Sheet1
Table S1 Primer sequences, repeat types, repeat units, annealling temperature and expected PCR product sizes of 341 EST-SSRs identified from a cDNA library of 'Zhongzhi 14'.
Marker ID.	Forward primer (5'-3')	Reverse primer (5'-3')	Repeat type	Repeat unit	Annealing temperature (°C)	Predicted product size (bp)	Amplification with
							Clear bands	Polymorphism between Zhongzhi 14 and Miaoqianzhima
SBM061	TTCTGCCTGTGGTTTTGGAAGTAT	CAGCTCTCAGATGGTTATGGGTTT	p6	(TCTTCA)5	60.461	160	Yes	No
SBM062	TCTATCGGCGGATCAGGCTC	GGTAAGAGTCTCACAAGGGGTGGT	p6	(GGCTCT)20	60.461	240	Yes	No
SBM064	CAGCATCTACAACTCCGCAAACT	TTATTGGCAGCTGGAATAGGAGAG	p6	(GCTCCC)10	60.461	145	Yes	Yes
SBM593	CAGCATCTACAACTCCGCAA	CTCCCTCAAGGTTGTTTCCA	p6	(GCTCCC)10	60.081	207	Yes	Yes
SBM630	CTTGTGCACTGGTTGCACTT	AAACACTATTGTCGACCGGC	p6	(TCTTCA)6	60	244	Yes	No
SBM058	CTGAACAAGACAAGGGAATCCATC	ACAGGGATTCAAGAGACAGGGAG	p5	(CTCCT)6	60.461	153	Yes	No
SBM584	GCCCTCGTTAGGTTGTGTTT	GGTTCCTTAACTCGGAAGGG	p5	(TCCCA)5	59.934	165	Yes	No
SBM601	CTTGATTTGTCCTGTGGGCT	CGGACAGGGATTCAAGAGAC	p5	(CTCCT)6	59.655	252	No	No
SBM057	CAATTTACCTCGACTAACCCCTCC	ATAAAGAGACACCACCAGCTTGGA	p4	(ACGC)4	60.461	131	Yes	No
SBM454	TTATGTCTCACCTCTTCCTCTCCG	CATGAAGAGCAGTGGCAAATGTTA	p4	(TCTT)4	60.459	159	Yes	No
SBM581	CATTGGATTTTGTTGCGTCTT	TGAAAAACACAAGCAGTGGG	p4	(ATAC)6	59.734	165	Yes	No
SBM631	CTGATTCTCAGTTGGGCCAT	GAGCAGGCGAGAAAGAAAGA	p4	(TCAC)5	59.836	179	Yes	No
SBM634	CCTTCGCCTTCCTCCTAGTT	TAGGATTTTGAAGCGAGCGT	p4	(TTGC)5	59.982	264	No	No
SBM014	TTGTGTTCCAGTGCCAGAAATAAA	AGCTCAACCCTTCTTGTTGTTGTT	p3	(CAA)4	60.461	110	Yes	No
SBM015	TTAAACAGTTTCCTCGAAACGGAA	GGAGCGATGCTCTTGATGTAGATT	p3	(ACG)4	60.461	106	Yes	No
SBM016	ACTCACCAATATCATCATCCTCGG	TTCTGATAAGATATGGCCCTCGAC	p3	(CAC)4	60.459	154	Yes	No
SBM017	GCAACAGACCAGCAAAGGACTTAT	AAAACGGAAGAGTTCCCATTGTTT	p3	(AAC)4	60.461	126	Yes	No
SBM020	GTTGAGGATGGTGTTGTAGAGGGT	CCACCATTATCCCAGATTTTCG	p3	(TGG)4	60.459	134	Yes	No
SBM021	TGATGACGAATATGAGCCAGAAGA	ATTCCTGATCCTGGTCATCTTGAA	p3	(AAG)4	60.459	158	No	No
SBM023	CGAGTACGGAGTAGTGCTCATCCT	GACGGACAGTAACAGTAAGAGCGG	p3	(CTG)5	60.461	145	Yes	No
SBM024	TCCACAGCTCAAGCTTCAACTACA	GTCGTGGTTGTGGTGGTCGT	p3	(ACA)4	60.459	143	Yes	No
SBM025	GAAAAATGGAGGAAAATGGTGACA	ACATTTTCTGGAAATCACGCACTT	p3	(AAC)5	60.459	147	Yes	No
SBM026	GTGAAGGTGGTGAAAGTGGTGAT	GGCGTCTGCTGCTTCTGTAGTAA	p3	(CAA)4	60.461	139	Yes	No
SBM028	GGAGCCTCACCGATCTCCTC	GGAGAGGAATTGTTGTTGGGG	p3	(CCA)4	60.461	122	Yes	No
SBM029	TTGATTTTTATTCGACCTCATGGC	CACCAATCTGCGATAGTTGCG	p3	(GCA)5	60.459	134	Yes	No
SBM030	AGACCGTCGAAGTGAAGAAAAATG	TTAGGCTTTTCAGTTTCTGGAGCA	p3	(CAA)4	60.461	151	Yes	No
SBM031	ACGAATATGAGCCAGAAGATGGTC	GCATTATATTCCTGATCCTGGTCG	p3	(AAG)4	60.459	160	Yes	No
SBM032	ATTACGCAGTCACCAATTCAGGAT	AAGTAGAAGGGGTTGTTGCTGTTG	p3	(CCA)4	60.461	134	Yes	No
SBM034	CCCAGAAAAATTTAAGGATTGTTGC	AAATTTCAATGGATTTTTCCTCTCG	p3	(AAT)4	60.461	159	No	No
SBM035	CTCCTCCAAAAGTGTTTATAATGTGTGA	CAACCGAAATTGAACTCGTTTGA	p3	(AAT)4	60.461	160	Yes	No
SBM036	AGGATTATCAGCTGAGCCAGACAT	TCATGGTTGAACCTAGGGAATCTT	p3	(CAG)4	60.459	128	Yes	No
SBM038	TTTCTTTCAAACCACCCAGACAAT	TTTATTAATTTTGGGGCACAGGAA	p3	(CTC)4	60.459	118	Yes	No
SBM041	CACTACTTCTTACTTACCTGCCTGCC	CGGGTTTTTCAAACAGGTAGACAC	p3	(CTA)4	60.461	122	Yes	No
SBM042	TTCAAACCACCCAGACAATATTCA	TTTGGGAGTGGAGGTTAATTGATG	p3	(CTC)4	60.459	160	Yes	No
SBM044	TTTTTGCTAAATCGTAGTGCTCG	GGGGAGGTTTTCCAAATGTAAGTA	p3	(GTT)4	60.459	101	Yes	No
SBM045	TTGCATAAGGGCTTACTTATGGCT	GGAGGTGAGAAACTCAACAGGAAA	p3	(CTT)4	60.461	136	No	No
SBM046	GTCGTCGTTTCTCAAATCCAAAAC	GATTCGCACAGTTTTCTTAGCAGC	p3	(GTC)5	60.461	100	Yes	No
SBM047	GGGGACCACTTCCTCTATCTCTCT	TGGGATTAAGAATCGAACTACGGA	p3	(CAC)4	60.459	153	Yes	No
SBM048	CTCGTAATATTGGGATCATGGCTC	TTCATGAGTTTCACCGATTTTGTG	p3	(AAC)4	60.461	107	Yes	No
SBM051	GGACCTAATATTGAGGCGAGGAGT	GAAGTGCTGGTTGAGAATCTGGTT	p3	(ACG)4	60.459	136	Yes	No
SBM052	CCCCCTTTTCTTCTCTTCTGCTTA	AAGAACGGGATCTAAGATTACGCC	p3	(TCT)6	60.461	160	No	No
SBM053	AAACCGTCGAAGTGAAGAAAAATG	AGGCTTTTCAGTTTCTGGAACAAC	p3	(CAA)4	60.461	149	Yes	No
SBM054	AAACTCGTACAAAGAATGGGGTTG	AACGCGTCCAATTGTTTAAAACTC	p3	(TAT)4	60.461	147	Yes	No
SBM055	CGTTCATAGAAATCGTCGTTGTTG	TTTCAATTGCAAGTTTTGTGGTTC	p3	(TCA)4	60.461	103	Yes	No
SBM056	CAAAACCAGTAAAGAAGGCTGCTG	GTTGGTGCAGTTGATGGCTAAAC	p3	(GAA)4	60.461	126	Yes	No
SBM060	CTCCTAAAAGTCCTGCTGACTTGG	GCGATGAAGTAAGAGGAGACAGGA	p3	(ATC)10	60.461	127	No	No
SBM063	AGTACGCAGAAGATCGAGGAACAA	GTCGAATTTGGCGTTCTCGTC	p3	(CAA)12	60.459	153	Yes	No
SBM067	AGAATGGTCAGACGAGCACCACTA	AATGGTCGAGGTCTCGGAGG	p3	(CGA)4	60.461	142	Yes	No
SBM069	GGATCCACATCCACATCAATCACT	GCTGAGGAGTCTTGAAGCAGAAGA	p3	(AAC)5	60.459	105	Yes	Yes
SBM083	GGCGCTCTATCGTTTAGGACATCT	GAAGTTTCGGAAGCTCCCTCTTC	p3	(AAG)4	60.459	107	Yes	No
SBM118	ACGGCAATCACGGGATTCTATATT	CGATACGTTGTTTTACGTTACGTTTTC	p3	(AAT)4	59.994	105	Yes	No
SBM121	ATGGATCCCCCAAAGAAGAAGAC	ACATCGATCTGCATCTGCTTCAA	p3	(CGA)7	60.074	140	Yes	No
SBM150	AAGGCAGGAGAAAAGAAGCAAGAG	CTTAGCAGCAGCAGGTTTCTTCTC	p3	(GCT)4	59.813	114	Yes	No
SBM163	CTACAAGAGCAGCAAGTCCCATTC	TGTTCAACTTGTTTCTTGACCAGC	p3	(AAG)4	60.12	143	No	No
SBM181	CTCTTTCCTTTTCCGGTTTGCTAC	TGTTTCTTGACCAGCTAATGGAGC	p3	(AAG)4	60.06	154	Yes	No
SBM186	AAAAGAAGCAATTGTTGCGTGG	GTTAATCTTGCCGTTGACCTTGAT	p3	(GAA)4	59.923	158	Yes	No
SBM199	ATAAGCCCACATGATCAGCAATTC	TGGTATCTGGTGGTAAAGCTGTGA	p3	(GAA)4	59.955	112	Yes	No
SBM212	TGTTGAATCGAAACCTTCCGTAAC	CTTAGAGTGCGTAGCAATCGGG	p3	(GCG)5	60.096	152	No	No
SBM224	ACAACCCCAACACAATGTACAACA	GATAAATTCAATGGTTGCTGGGAG	p3	(CAA)4	60.046	114	Yes	No
SBM229	ATCACCACCATCACCACAATAACA	ACTCCTCGCTAGCCGTCGTC	p3	(CAG)7	59.997	114	Yes	No
SBM233	GAAGAACTCCGGTTTCTAACCCC	ACAAGTAGTGGTGGTGGATTTGGT	p3	(CCA)4	60.11	159	Yes	No
SBM250	CTCTTACTGTTACTGTCCGTCCCG	AGGAAGGAATGACAAGAGAAGGAGA	p3	(TCT)4	60.461	154	Yes	No
SBM255	GATAACATCCAGGAGGAGCAACAG	TTAACATGTTCGTCATCAACTGGAG	p3	(GCC)4	60.461	116	Yes	No
SBM268	GCAATTCCAGACACACTCACACTC	CTCAAACTCAGGCATCCTTTCTTC	p3	(AAG)4	60.459	142	Yes	Yes
SBM285	CAGGTCTGGAGTGTGGACTCG	TCATTTGATGGCGATATTGATTTG	p3	(CAC)4	60.459	158	Yes	No
SBM291	CATCGGATGATGCAGAATTTGTT	AACTTCATGTTCTGGTCCTCCATC	p3	(GAG)4	60.461	138	Yes	No
SBM320	ACAAAAGAGCCTTTCATTCATCCA	CATCTTGGATTTGAGCGATTTCTT	p3	(AAC)4	60.461	159	Yes	No
SBM335	TACAACATTCAAAATGACCCCCTC	GGTAGTCCTCGGTGCTCTTGC	p3	(TCC)4	60.459	119	Yes	No
SBM343	CTGAACAAGACAAGGGAATCCATC	GAGAGGAGAGGAGAGGAGAGGAGA	p3	(CTT)4	60.459	125	Yes	No
SBM350	ACCACCACCTCTCCCAAGAAAT	GTGGTTTCTCATCTGGTGATTGGT	p3	(CCG)4	60.459	129	Yes	No
SBM359	ACCGGTGGAGAAGAAAGAAGAAAC	GTTTCGTCCAAATCACCTGAAATC	p3	(GCA)4	60.461	129	Yes	No
SBM374	GAGGAGGAAGAGACCAAGGAAGAG	GTCCAGATGGGCTTAGTCTTGTTG	p3	(GAA)4	60.459	155	Yes	No
SBM392	TTTAATTCATTCTTGCCAGCAGGT	CTGTGAGGTTGTATTTGCCCATT	p3	(TCC)5	60.459	158	Yes	No
SBM393	ATGTCTTCACGAGCTCTTTTCCAC	CCGCGAAGGTAGTCACTCGTATAG	p3	(TGA)4	60.461	144	No	No
SBM434	GGATAGAGGATGTTGCAAAGGATG	TCATCGATTCTGGCTGAGTACAAA	p3	(CAA)4	60.461	123	Yes	No
SBM475	AAGACCCATTCGTTGATCCTTGT	TGTTCAACTTGTTTCTTGACCAGC	p3	(AAG)4	60.461	130	Yes	No
SBM489	AAGAAATACACTTCTTGGGAGGCA	GTGGATGCTCATACCTTTTGACCT	p3	(ATT)5	60.459	137	Yes	No
SBM506	AGGATCAATTACAGAACCGGTGAA	GAAGGTGAGAGCGTCAGGCTTA	p3	(CCT)5	60.459	144	Yes	No
SBM519	AAAGCCCCTTCTTCTCAACAGACT	CTCCTCCTCTGAAGATGACTCTGC	p3	(GAA)5	60.461	151	Yes	No
SBM531	GGTGGAGAAGAAAGAGGAAACACA	GTTTCGTCCAAATCACCTGAAATC	p3	(GCA)5	60.461	158	Yes	No
SBM547	TGTACATTGAAAGATGGGAGGGAT	ACCCTTACAACCAGCAATACATGG	p3	(TCA)5	60.459	165	Yes	No
SBM548	CGCTCATCTCATGAAAAATCTCCT	GCCAAGACAATGTCATACTTGGTG	p3	(GTG)5	60.461	172	Yes	No
SBM639	CTGGCATGTTGTGTTAACGG	TCCACTTTTGATGTGGAATTTG	p3	(CGA)5	60.459	254	Yes	No
SBM640	CACGGGTTTCTTCCACATCT	AGGAGCTCAGGGCTGTATCA	p3	(CGC)5	60.461	278	Yes	No
SBM641	TTCGTGCTCGTCAAACTCAC	GAATGAGAAAGCCAGCAAGG	p3	(CCT)6	60.459	104	Yes	No
SBM642	TGATTGGTACGACGATGGAA	TTTCACCCTCTGGAAACTCG	p3	(AAG)5	60.459	273	Yes	No
SBM643	TCGACCTACCGACCTACACC	GCAGGTCTCTCTGAACTCGC	p3	(AAG)5	60.461	253	Yes	No
SBM644	ATGGTTGGACAGGAGTACCG	TGAAGAAGGTGATTGATGCG	p3	(TAA)5	59.839	131	Yes	No
SBM645	TGTCCATCGTTTTTGTGGAA	CCTCGTTGCTGATGTTGAGA	p3	(CAA)6	59.973	230	Yes	No
SBM646	CTTCTTCCAGAGTGTTCGCC	CAGGAAGTTGCCCTTCACAT	p3	(AAC)6	59.955	259	Yes	No
SBM647	ATCGCTCATCTACCCACACC	CTTTTGTGTCTTTCCGGAGG	p3	(CAG)8	60.224	139	Yes	No
SBM648	CGCTTGACATAGTTCGCTGA	GCAAGAAAAACAAGCCAAGG	p3	(CTT)13	60.292	278	Yes	No
SBM649	TATTGAATACGCCGAGGACC	TCTCCATTGGATCGTCTTCC	p3	(AAC)7	59.799	212	Yes	No
SBM650	CAACTAGCATTTTCGCTGGC	TTTTGCTCTTCCGTGTTCCT	p3	(CTG)5	59.984	238	No	No
SBM651	AGCTCAAGTTCTCCCACTCG	GTAAGATTCCGTGGTGCTGG	p3	(CAA)5	60.111	242	Yes	No
SBM652	ACATGATGTCCTCTGTGCCA	TCGCAGTACTTCTGGTGTGG	p3	(CTG)5	59.705	214	Yes	No
SBM653	CGGATTGATTCCGTCAGACT	ATGGTGGGTGATTTGTGGTT	p3	(CAC)8	59.861	238	Yes	No
SBM654	TGGGTCGTGCTTTATCATCA	CCCCAATATTAGCACGGATG	p3	(AAC)5	60.011	267	Yes	No
SBM655	CCTCCAACCTCAACCTCAAA	AAAGAGGTTGGGGATCGTCT	p3	(ATC)10	59.853	186	Yes	No
SBM656	CAGACTTCCTGGTCAGCACA	CATGGCCTTTCCCTTTTCTT	p3	(AAC)5	60.461	260	Yes	No
SBM657	TTCCCCGCTTTCCTTTAATC	TGGCGTAAGTGCTTCTCCTT	p3	(GCA)5	59.897	232	Yes	No
SBM658	CGAGGAAGCTTCTCCATCAC	TGCTGAAAGCTCCAGCAAC	p3	(GCA)5	59.95	123	Yes	No
SBM659	CAGCCAAAAAGTCCACCATT	TCAAGAATGTCGGACGGAAT	p3	(ACA)5	60.167	178	Yes	No
SBM660	CGAGAGGGTATGGATGTCGT	TTCGGCTAGCTCCTGTCTTC	p3	(GAG)5	59.935	123	Yes	No
SBM661	GCTCAAATATCCGTAGCCCA	ACCATCTGTTGAGGAGGACG	p3	(TCG)6	60.423	234	Yes	No
SBM662	CGCTCTGGTATTCACTTCCAA	CCAACACAACTGGACAAACG	p3	(TCT)6	60.015	193	Yes	No
SBM663	GAAAGCAAGACACGGAGAGC	AAGGTTGCAAGGGGTGTATG	p3	(TCT)5	60.279	245	Yes	No
SBM664	GTCGGGGATAATGATGCTGT	GGTCTGCCCAAAAGATGAAA	p3	(TGC)7	60.461	227	Yes	No
SBM665	CCACCAAAGAGACCACCAGT	CGGTCTTAACGACAGGGGTA	p3	(AAC)5	59.717	276	Yes	No
SBM666	AGTTGTCCAACTGAAACGGG	GTTGCACGTAAGGAAGGAGG	p3	(TTC)14	60.112	229	Yes	No
SBM667	ACGATGGGGATGAGAGTGAC	CGAACAATGTCACCATGAGG	p3	(CAC)9	60.041	132	Yes	No
SBM668	CCTCCCAAAACACAACACAA	AAATCGTGTTCGAGGGTCAC	p3	(ATT)5	59.853	276	Yes	No
SBM669	TAGTGGAGGTGGGTGGTAGC	CCCTCAAACTCCCCTTTTTC	p3	(TAT)5	60.051	235	No	No
SBM670	CCAACAACAAACAACCGAAA	GTTGTTGTCTCGCTGACGAA	p3	(CAA)5	59.986	232	Yes	No
SBM671	GGGGACCTCACCTCTCTTCT	GGTTAACGGCATGTCGAAGT	p3	(CTC)5	59.734	270	Yes	No
SBM672	CATGCTCCAGCAATGTCAGT	CTGACCATGTCCCAGGAACT	p3	(TGA)5	59.96	276	Yes	No
SBM673	ACAATGGCGTCTCGTCCTAC	GGCTGTCTCTTGTTCTTGGC	p3	(GAA)5	59.973	245	Yes	No
SBM674	TTGAATGAGCGATTTTGCTG	GCGAAAATTGGAGTGGAGAG	p3	(CAC)5	59.912	103	Yes	No
SBM675	TATCGTCATGGAGGCACAAC	CTTGTTCACGATTAACCCCG	p3	(TCC)5	60.032	230	No	No
SBM676	CCTAATATCGCATCAGGGGA	AGAACTGAGCCCAGAAGACG	p3	(AGA)11	60	238	Yes	No
SBM677	TTCACACCAATTGACTCCCA	GGGTTGGTGGTTAGGGTCTT	p3	(CCG)5	59.962	212	Yes	No
SBM678	CTGGAGGAGAACTCGCAGAC	TTTGGAAGAAGGAGCTGGAA	p3	(AGC)6	59.997	244	Yes	No
SBM679	GCGGTGATCGTTCTTACCAT	TGCTGATCTGCATAGTTCGG	p3	(ATA)5	59.813	200	No	No
SBM680	AACTTCCATCCACTGCTGCT	GGCTGGAGAAGAATGAGCAC	p3	(TCT)9	60.357	194	Yes	No
SBM681	CCTTTGTCGACTGCCCTTTA	GGTGGCGAAAATGTTGAGTC	p3	(CAC)6	59.598	251	Yes	No
SBM682	CCCGCCAGCTATGGTAACTA	CTTCCTCCTTCTCCTCCTCG	p3	(CTG)5	60.088	214	Yes	No
SBM683	TCGAACTCGAGGAAGAGGAA	CGTCCTCTGGTTTGTGGTCT	p3	(GAT)5	59.926	249	Yes	No
SBM684	GGGGCATTTGTTAACTGGAA	TGCGCGTTCACTCATTTTTA	p3	(GAA)5	59.972	235	Yes	No
SBM685	CATAAGCCACATTCCCTCGT	GTAGACGAAGAGGGCAGCAC	p3	(CAA)5	59.957	119	Yes	No
SBM686	GATCTTCTTCCCTTCGTCCC	GTTGGTGTTCTTTTCCTCGG	p3	(TTC)5	60.459	262	Yes	No
SBM687	CTGATCCGTTTCGTTCCTGT	GCTCGAGGCTGTTTAAGTGG	p3	(ACT)7	60.459	220	Yes	No
SBM688	CCAATACCACCTCCTTCCAA	AACCAAAGAAGCATCGCAGT	p3	(ACC)5	60.151	229	Yes	No
SBM689	CAACCTCATCCAAACTCGCT	GCTTCTCCTCGGAAGACTCA	p3	(CAC)6	60.39	257	Yes	No
SBM690	CGAAACGATCTTTTTGCCAT	GTTGTTCCGTACTCCGCACT	p3	(GAA)5	60.02	146	Yes	No
SBM691	TCTTCCTGTCGTGACTCGTG	TGGCGGTAGAGGAGTACCTG	p3	(TCA)6	59.569	268	No	No
SBM692	TGATCGTCAGGTTGTGGTTG	AATCCAGGCTGGTTCTGATG	p3	(GAT)5	60.015	184	Yes	No
SBM693	TAAGACATCGGCATCAACCA	GTTCCACTGACCGTCTGGAT	p3	(CAA)5	59.882	153	Yes	No
SBM694	AAAGAAGAAGACGACCGCC	CACCCCTGTCGAGTTCATTT	p3	(CGA)7	59.679	241	Yes	No
SBM695	GCTCATCCTCAACAACACCA	CTTGTCGTAAATGGCCGAGT	p3	(CAA)5	60.179	181	No	No
SBM696	GTTGAGATGGGAAGACCGAG	AATAATGCGTGCATCACCAA	p3	(CCG)5	60.269	220	Yes	No
SBM697	TGGTGGTGAGATGAGTTGGA	GAGTCGCCTTCTCTCCACAG	p3	(CAG)8	60.073	218	Yes	No
SBM698	TGTCACATCAGCCCATCAAT	ACGGAGGAGATCTGTTCGTC	p3	(CAC)5	59.969	223	Yes	No
SBM699	AGCCGTACAAGCCTCCAGTA	CGACACATTGTTTCCCACAC	p3	(GCG)5	59.966	182	Yes	No
SBM700	GTTCCGGTGAGAAGGATCAG	TGTCGGAGCTGAAGTTGTTG	p3	(GCA)5	60.132	144	Yes	No
SBM701	CTTTACGCGCCTTTCTTCAC	TGGATAGGGCAATAACGGAG	p3	(AAG)5	59.96	212	Yes	No
SBM702	ACTGATGAGTACGGCAACCC	GCTTACCTCCCCCAAAAGTC	p3	(GCA)5	60.135	241	Yes	No
SBM703	TCCTCCATCATCATCACCAA	ACGAGCTCCCAGAACGTAGA	p3	(CAT)5	59.258	265	Yes	No
SBM704	TTCCAGCCTTGAACTTCACC	CGGAAGCGAAGTATGAGTCC	p3	(ACC)5	59.855	239	Yes	No
SBM705	TCCTCACCATGTCCTTCTCC	CATACCCATATCCACCCTGC	p3	(CAA)5	60.025	171	Yes	No
SBM706	ATACGGCCAGTACAACCAGC	AGTGAAGGAGGAGAGGAGGG	p3	(CAG)5	59.916	277	Yes	No
SBM707	TGGCCACAAGATTCTCAACA	TTGACCTGGGTAGCCCATAG	p3	(CAG)6	59.94	256	Yes	No
SBM708	CACGATTAATATGGCCCAGG	TGGTGTTGTTGTTGCTGTTG	p3	(CAA)6	60.012	147	Yes	No
SBM709	CTCAGATCAGGCTCTGTCCC	GCCGTGGTGAAGGAAGAAG	p3	(ACC)8	59.836	197	Yes	No
SBM710	TGCAGTCATTAAAGTTATCGGC	AAGCCACGCGTATATTTTGG	p3	(CGG)5	60.036	174	Yes	No
SBM711	TTTCCTCCTCCGTATCAACG	GATGAGCTTCTGCCTGCTCT	p3	(GAG)5	59.801	252	Yes	No
SBM712	GGGGACTGTACAAAGCTTTCAG	GCAAAGTGCTGAATTTGGGT	p3	(CCA)6	59.948	178	Yes	No
SBM713	ACATTCAGCAGCAACAGCAC	AATCCTGCTGATTCCAATGC	p3	(CAG)6	59.187	134	Yes	No
SBM714	GGGGATCTTCCATTCCTTTG	ATTAAGGATGCACCGGTCTG	p3	(CAC)5	60.459	212	Yes	No
SBM715	TTGGGTTGCTTTCCTTTTTG	TCTTCAGCCATTTCCTCTGG	p3	(CCA)6	59.985	254	Yes	No
SBM716	ACAGGAAAAGGCACTGCAAA	CAATATTGCGCGTACGAAAA	p3	(GAA)6	59.857	169	Yes	No
SBM717	AGACAAGCATGAGTGGTCCC	TAGCAATGAAGTTTCGCACG	p3	(CTG)7	60.118	252	No	No
SBM718	GGGGTTTCGACTTGTAAGCA	TCATTCACTGCTGTTCGCTC	p3	(CGA)6	60.043	118	Yes	No
SBM719	GAGCCGTGATGACAAAGACA	GCACTGCTCTTCTCAGCATCT	p3	(AGT)5	59.955	270	Yes	No
SBM720	AAATGGCTTCAGCAAAATGG	AACGAGAGGGTGGACATACG	p3	(TCA)5	60.331	255	Yes	No
SBM721	GTCAGGTACGTTTCCCCTCA	CCGGTTAGTCTTGCTCTTGC	p3	(GCC)8	59.737	104	Yes	No
SBM722	CTCTGCCTCTCACTCTGCCT	AGGAGGGAGATAAGCGTCGT	p3	(GTT)6	60.014	223	Yes	No
SBM723	AGGGGATCAGTTTTTCCGAC	CATTAACCTCGCCACATCCT	p3	(GCA)6	60.144	192	Yes	No
SBM724	TATCGACGAAGCGGAGATTT	GAAATCTGTTTGGGGGTCAA	p3	(ACC)6	59.913	240	Yes	No
SBM725	ATGGGTCACAACAACAAGCA	CACTACCAACCCGCAATTCT	p3	(GAG)5	59.989	253	Yes	No
SBM726	CCCCCTCGAATTGAATCATA	GAAGGAAGAGAGGGCGAAGT	p3	(CTG)5	60.015	137	No	No
SBM727	TACGCAAGAACCCTGAGCTT	TCCAAGAGGGAATCATGGAG	p3	(GGC)5	60.233	145	Yes	No
SBM728	CCTCGACTGCCTTACTGCTC	AGTTGGCGGAGGTAGAGGTT	p3	(CAG)8	59.955	273	Yes	No
SBM729	GAAGCTCATGGACTACCCTCA	TGTGGGAGGTGTGGTAGACA	p3	(CCA)6	59.767	173	Yes	No
SBM730	CCATCTAGCCCTCATGGTGT	AATCTTTGCCAAGTGACGCT	p3	(CGG)5	59.993	207	Yes	No
SBM731	TATTCGTCGCTCGGTAAAGG	CGTACTCGAAGAGACGGAGG	p3	(TTC)5	59.957	277	Yes	No
SBM732	CCTTATGGGGAAGAAGCACA	CTCGGGAATGGTGAGTTGTT	p3	(CAC)6	60.003	260	Yes	No
SBM733	ATCCTTCGTGAAACACCGAC	ACTTTCTCGGTCCCTTCGAT	p3	(GGT)6	60.132	273	Yes	No
SBM734	ATGTCGCACCACAACCAGTA	ATTGCCGGAGTTGTTGTTTC	p3	(CAA)5	59.997	178	No	No
SBM1130	GACGACGCTAAGTCCGAATC	AGGGGTTAAGTGAGGCTGGT	p3	(TCT)6	59.882	176	Yes	No
SBM1131	ATCAAGGACAAGATCCACGG	TCCCTTATTTGCAAGCAACC	p3	(AGA)5	60.005	204	Yes	No
SBM1132	AGGAGCCTTTGGTTGAGGAT	AATTCGGGCTCTTGAAGACA	p3	(GAT)5	59.966	246	Yes	No
SBM1133	CAGGGAATGTCCTCAGGGT	ATGTGAACAAGCATCACCGA	p3	(CGG)7	60.074	165	Yes	No
SBM1134	AGACGCTAAGGCTTCTGCTG	GGTCATCGCAGGGCTTAATA	p3	(GAT)5	59.978	173	Yes	No
SBM1135	CCACATGGATACCCTCCATC	AAAATCCGCCGTGATGATAG	p3	(GCA)5	60.459	151	Yes	No
SBM1136	GGGTTTTGCGGTTAAGTTGA	CACGCCTCCTTTATCACCAT	p3	(TGG)5	60.459	208	No	No
SBM1137	ATGCGTGAAAAGGGTTGAAG	CCCAAATTTGCGCTCTACAT	p3	(ATA)5	60.461	186	Yes	No
SBM1138	GCAGAGATTGCCGGTAAGAA	CCTTATTTCCCCCACACCTT	p3	(AGA)7	60.459	163	Yes	No
SBM1139	AAAAACTGGGCTCTGAGGGT	ACGACAGCCACATCCCTAAC	p3	(GAA)5	60.459	224	Yes	No
SBM1140	GACGAGGCCATAGAGACTGC	GAAAGGTACCGCTCACCAAA	p3	(GCT)6	60.459	167	Yes	No
SBM001	ATAATAAGACCCCTTCCCCGGTAT	GACGTTTGCACGCTCTCTTTCTA	p2	(AG)12	60.459	160	Yes	No
SBM007	CTTACCCTTCTCCTGCTCCCTTT	TTGGGAAGTTTTGAGGAGAAAGAA	p2	(TC)6	60.156	156	Yes	No
SBM010	GGGAGGGTTTACCTTTCTCCATTA	ATGAATAGGTAGGGGTTGGGATTG	p2	(CT)8	59.434	113	Yes	No
SBM011	ACTTTCCAATCGCTTTTTCTTGC	CATCTGCCATTTGCTGTAATCAGA	p2	(CT)8	59.891	126	Yes	No
SBM012	CGAGTCGGAAATTATGACCAAAAA	TTCGAAGTCTGAATCGACAATGAAT	p2	(TG)6	59.801	160	No	No
SBM013	AAGCATTCAATGATAAATTTCGTGC	TCGATTCAATTCAATTTCAAAGCA	p2	(AT)6	59.986	123	Yes	No
SBM072	GCCATCCCTAACGACCCGTA	TGTACGTTCCTACATCAAGAACGAAGAT	p2	(AT)8	60	140	Yes	Yes
SBM136	GAACAGTGTAGCCGCCACTATCAT	ATACATCTTTCTCTTCCATGCCCA	p2	(TC)6	60.088	101	Yes	No
SBM152	ATCCTCAATTCAGATCGACCCTCT	TTACTGCCTGAAGGAGCACTTTTT	p2	(TC)8	60.015	126	Yes	No
SBM172	ATTTTCATTTCACCTCGCAAAGG	AAAATCCTTGCCCAGAAATTCTTC	p2	(TC)6	59.636	152	Yes	No
SBM180	GGGAGCCTTATTTCTGTCTTCACC	CTCTTCTTCAAGCCCTCATTCAAA	p2	(TC)6	59.972	102	Yes	Yes
SBM262	GCTGTTGAAGCTGCACTCATATTG	GGCTTATAGCTACGCCTTTGATGA	p2	(CT)12	59.955	152	Yes	Yes
SBM279	CCCCCTTTTCTTCTCTTCTGCTTA	GAACCAAGAGCTAAGATTACGCCA	p2	(CT)12	60.255	159	Yes	No
SBM336	TTTTTCGGTGGATTTTCATTTCAC	TTGCCCAGAAATTCTTCTTGATTT	p2	(TC)6	60.088	156	Yes	No
SBM423	TGTTCTTCTCTGGGTCACTAAGCC	TATTGCTCGACGATTCATCACCTA	p2	(AT)7	59.971	144	Yes	No
SBM485	AAGCTTTGGGGTTTTAGGACTTTG	ATTCTTGCAACCATACAACACCCT	p2	(AG)6	59.716	132	Yes	No
SBM525	ACTTCAGTAGACGAGCGAGAAAGG	AGCTTATCGAGCATCCAATGTTTT	p2	(GA)6	60.088	142	Yes	No
SBM550	CACCCCCTCGTCTCTGTCTATCTA	GGTGAAACCGGAATCTGAACTATG	p2	(TC)6	59.939	142	No	No
SBM566	GATTTTCACTTCACCTCGCAAAG	AAAATCCTTGCCCAGAAATTCTTC	p2	(TC)6	59.834	153	Yes	No
SBM580	CGGCGATTTCCACAAACTAT	ACAAATGCACCGTGAATCAA	p2	(TC)11	60.184	184	Yes	No
SBM582	GTTTCATTCGCTCTGTGCAA	GCTTCAGTTTCGCACTTTCC	p2	(TA)6	60.461	261	Yes	No
SBM583	ACCGTTGCGGAGATCACTAC	TTTTACACAGCACACATTCCTTTT	p2	(AT)6	59.589	273	Yes	No
SBM585	GTCCACCTGGACCGAAAGTA	ATAGCTGCAAGGCATCGTCT	p2	(AC)6	59.88	226	Yes	No
SBM586	CTTCCCCGGTATAGCAAACA	CAAGTGCAAGCGACATGAAT	p2	(AG)11	60.004	280	Yes	No
SBM587	GGGCACTTCAGTAGACGAGC	CAAGCACTCCCTGGATTTGT	p2	(GA)6	59.726	205	Yes	No
SBM588	TGTTATCCCCTCTCCACTGC	TTTCTTGGATCCTGAATGGC	p2	(TC)6	60.081	216	Yes	No
SBM589	GGGTCTCTCTTTCTGTCCCC	TTCAACAGGATGGAAACGAA	p2	(CT)7	59.996	218	Yes	No
SBM590	CCCTCCGGGAAAACTAAAAA	TCGATTCAATTCAATTTCAAAGC	p2	(AT)6	59.72	267	No	No
SBM591	TTTGGCAGTGAGTGAAGTCG	TTCAAAATTGCCACTACCCC	p2	(CT)6	60.073	221	Yes	No
SBM592	GTCCTTTCGGTGGATTTTCA	TCTCTTCTTCCCAGGAGCTG	p2	(TC)6	59.858	218	Yes	No
SBM594	TGCCCTTTTTGTCTTCGTCT	CTGATCCTGGTGGTGAGGAT	p2	(AG)7	59.446	242	Yes	No
SBM595	TTCAAAATGCAACATCGGAA	GTGCCTTGACTGGATGGAAT	p2	(CA)6	60.017	234	Yes	No
SBM596	GGTTCCTCCGAACCTTCCT	TGGTTGGTTAAGGCTTCGTC	p2	(AT)6	60.103	196	Yes	No
SBM597	TATGATTCTCTCGTGTGCCG	ATGAATCTCGAAGCGCTCAT	p2	(AG)6	60.135	280	Yes	No
SBM598	GCATCAGTCCGTCTTTCCC	AAGGAGGGGATGTGGAGAAT	p2	(CT)7	60.461	261	Yes	No
SBM599	GCCCCTGAGTCCCCTCTC	GAGGAGACGAAAAGCCCTCT	p2	(AG)7	60.459	251	Yes	No
SBM600	TTGCTTTTGCTTCTCTCCTTG	GCACTCGTGGATCTGTGAAA	p2	(CT)7	60.461	210	Yes	No
SBM602	GGGACCTCAAACCCTAGCTC	TCTTAGCCTTTGGCTTGCAT	p2	(CT)7	60.459	261	Yes	No
SBM603	GGGGACTCACTCACTCACTCA	TTTAGCGATATGCGACAACG	p2	(CT)8	60.459	200	Yes	No
SBM604	ACTCACCCACTCTTTGTCCC	GAATCAATCGGATCTTCGGA	p2	(CT)8	60.461	277	Yes	No
SBM605	GACAACACCTGCGAAACCTT	CCGGGTTGTCCTTGTTCTTA	p2	(AC)7	60.459	216	Yes	No
SBM606	TACATTAGCAAGCTCCGCCT	TTCGTGCTTCTTCAAAAGGG	p2	(AG)6	60.459	266	Yes	No
SBM607	GGGACTGCAGTTTTCTTTAAGC	TGAGGCAACACTCAAACAGG	p2	(CT)6	60.459	258	Yes	No
SBM608	TAAACACCCGTCATTCCCAT	CGTAGAGGTTGTTGTGAGCG	p2	(AC)9	60.459	278	Yes	No
SBM609	CATTCTAGATACCGCCTGCC	AATGTTGTTTTCCCAGTGCC	p2	(TC)9	60.459	159	No	No
SBM610	ATTTGTTCTTTTCCTGGCCC	GGTTCCGTATCGTTTGCACT	p2	(AT)7	59.972	236	Yes	No
SBM611	CCATTTACAGGCGGAGAGAG	TTCCACACCAGTGACCCATA	p2	(TC)6	60	219	Yes	No
SBM612	GGGCTACACTGTCAACAGCA	TGCACCACTAGGAACAGCAG	p2	(CT)9	59.972	219	Yes	No
SBM613	TTTCCCCAAAGCTCAACATC	GGAGACATCTTCGACAGGGA	p2	(TC)6	60.007	234	Yes	No
SBM614	TTTCGTATTCAACGCACACC	TCAACTTTTCTAGTACTTTTGTTTGAA	p2	(AT)6	59.871	273	Yes	No
SBM615	GCCCATACCGTATCATCACC	ACGACAGCCAGTGATAACCC	p2	(AT)8	60.111	247	Yes	No
SBM616	AAAATATTGTCGTCCGCGAG	AGCTCTTCTTTCTGAGGGGG	p2	(AT)7	60.014	246	Yes	No
SBM617	CGACGAATTGCGAGGTAGAT	AAAGATGTGTTCGGTAGCGG	p2	(TC)6	59.097	163	Yes	No
SBM618	TTCAAAGCAGAATTGCTCCA	ACCTCCAGCTAAGCACTCCA	p2	(AG)6	60.423	223	Yes	No
SBM619	CGACATCTTCGCTCCTTCTC	ACAATGTTACGACCCACGGT	p2	(TC)9	59.801	243	Yes	No
SBM620	TCGACTGCGATCTGAACAAC	AGTTCATCAACGGACTTGGG	p2	(CA)6	59.673	280	Yes	No
SBM621	TCATCTCCTCTCCGCCATAC	ACTTGGGTTGTTCAGATCGC	p2	(CT)6	59.92	172	Yes	No
SBM622	CTCTCCCCTCCTCCACCTAC	CGGCCGTCATTCTACTTCAT	p2	(AG)7	59.934	165	Yes	No
SBM623	TTTGTAGTGCCTGTGAGGAAGA	TTTACAGCTGCTTCGCTTCA	p2	(GA)6	60.11	178	No	No
SBM624	AAAAAGGCAAAACTGGGGTT	GAAAAGGAGGCGATCGAAAT	p2	(CT)9	59.946	249	Yes	No
SBM625	GGGGCTCTTTAATTCCGA	TTCCTGGTGCTTGAGCTTCT	p2	(TC)8	59.755	196	Yes	No
SBM626	CGCCTTCTCTTGACCTTTTG	AGAGATCGAAGGGAACCGAT	p2	(TC)6	59.957	233	Yes	No
SBM627	CGCTGCATTGTGTGTATTCC	TGGTATGCATGGCAAACATC	p2	(CT)6	59.837	259	Yes	No
SBM628	TCCCAACTCCATCCATCTTT	ATTGATAAGCGGGAATGTGC	p2	(TC)10	59.982	221	Yes	No
SBM629	TGCAAGAGAAACGAAAAGCA	CAACACCGTCTTTGCATCTG	p2	(AG)7	59.864	210	Yes	No
SBM632	CCGCTTCTTAGTGGTTAGCG	CGAATTAAACCCGACGACAT	p2	(CT)6	59.975	266	Yes	No
SBM633	AAAATACACCCCGCTGTCTG	CCAATAGCACGATCAAGGCT	p2	(CT)7	59.964	277	Yes	No
SBM635	GGATTTTCATTTCACCTCGC	GTGAAAAATCCTTGCCCAGA	p2	(TC)6	60.357	158	Yes	No
SBM636	GAGAACACGGCAGTGCAATA	GAACAGCGACCCCAAATAAA	p2	(CT)7	59.873	213	No	No
SBM637	GGGGGCACACTTCTTCTTCT	ACAGCACCAATAGCAAACCC	p2	(TC)7	59.51	221	Yes	No
SBM638	TTATCATCTCTCCCTCCCCC	AGGACGAGGATGTTGTCACC	p2	(CT)6	59.836	276	Yes	No
SBM1097	ACAAAAATCCCAAACACCCA	AGAGTAGGTTGCGCTCCTCA	p2	(CT)10	60	198	Yes	No
SBM1098	GACTTGGACAAGCCACCAGT	TCATAAAGACACCACACCACACT	p2	(GA)8	59.806	113	Yes	No
SBM1099	CAAGAGAGAGAAAGAGAGAGGAGG	TCATAATGCCGATTCACCAA	p2	(AG)6	60.049	208	Yes	No
SBM1100	CCCTCCCTACCCAAGAAAAC	CCCAAATTCAAAGTTGCCAT	p2	(AG)6	60.199	161	Yes	No
SBM1101	TCCTCTTCATACAATTTTCCTCA	TCAAGGAGCACTGGACCTCT	p2	(TC)6	57.198	177	No	No
SBM1102	CGAGAAGGAGAACGATTTGG	GTAACACTTCCGTCGCCATT	p2	(AT)6	59.997	217	Yes	No
SBM1103	TTCTCAAAGAGAGAGAAAACCCA	TAAGGTCCATACCAGAGCCG	p2	(GA)9	59.95	167	Yes	No
SBM1104	CCCAAGAAATTTTGGTGCTC	GCTAGTGAGCGGTTTCTTGG	p2	(TC)10	60.132	167	Yes	No
SBM1105	GGTGTTTCAGCTCTTACGGC	AAACCACATCCCCACATCTC	p2	(TC)6	60.012	254	Yes	No
SBM1106	TAGGATCTCGCTCTCTTCGC	CCTCACATAGCAATCGCAGA	p2	(CT)8	60.156	166	Yes	No
SBM1107	AATCCCTTTTCTCACTGCTCA	GATACACCCTTGCCGAGGTA	p2	(TC)8	59.966	275	Yes	No
SBM1108	CACCATCTCATCTCATCTCCC	GTCGGGCCACTTCTTCTGTA	p2	(TA)13	60.119	182	Yes	No
SBM1109	GAATCTCTCTCCCTCCACCC	TCCCAAGGAAAGACACGAAC	p2	(AG)10	60.096	104	Yes	No
SBM1110	AAGCGATTAAGAGCACAGCC	TAAAACTTCCCCACACCAGC	p2	(TG)7	59.895	196	Yes	No
SBM1111	CACGGAAGCAGCTCATCAT	TCTGGCTGCTCAACAAGAAA	p2	(AT)10	60.459	162	Yes	Yes
SBM1112	ATTCTTTGCGCCTCTTTGTG	TTCCTCACATCGAACAACCA	p2	(TG)7	60.134	198	Yes	No
SBM1113	TTCTGTGGCACTCGTAGTCG	ACGGATTTTCTGCCATTGAC	p2	(CT)8	60.037	144	Yes	No
SBM1114	GTAAGCGTTGCCAGAAGGAC	AGGCAGATCATGAGGCTGTT	p2	(GA)32	60.352	159	No	No
SBM1115	ATTCCCCCATTTTCTTCACC	TAGGTTCCACCGGTATTCCA	p2	(CT)7	59.929	248	Yes	No
SBM1116	GAAAGAGAGAAGACAAGGCGG	TCAGCTCCCAAATTGGAAAA	p2	(GA)11	60.301	228	Yes	No
SBM1117	CAACAGTTGAAAGCCCGTTT	TCTTTCACTCACTCCCTGAGC	p2	(AG)7	59.823	210	Yes	No
SBM1118	GCCTAGCTGTGTCGGCTAAC	GCCACGAGTCAAAGTGTCAA	p2	(GA)15	60.235	210	Yes	No
SBM1119	CGATATTCGTCGCCATTTCT	AGCCCTAGCTAGCAGGAACC	p2	(AG)13	60.051	263	Yes	No
SBM1120	GATCAATCAGCGCCTTTGTT	TCAGTTCAGATTCATTCACAGGA	p2	(GA)10	59.938	211	Yes	Yes
SBM1121	TGCTTTTCCTCTCCAAATTCA	TCTTTCCAAAGTTTCCCGTG	p2	(GT)12	60	258	Yes	No
SBM1122	GGTGGTGGCCGTTAAATATG	CCGTTACAAACGGCTTCATT	p2	(CT)7	59.969	259	Yes	No
SBM1123	TGCGTGAGTACTGCTGTAAGAA	CACTCCGACTTGTGTGGAAA	p2	(AG)8	60.053	194	Yes	No
SBM1124	ATACCATCATAACGCTCGGC	ACGGTCCAGATTCTCTCCCT	p2	(CT)6	59.569	237	Yes	No
SBM1125	CTTGTCGCAGACCCCATC	CGACAGTTGCATGAAAGTTAGTG	p2	(TC)9	59.776	196	Yes	No
SBM1126	CCGTGTTCAACTCGTGTTTT	GAGCAGTGTCAGAGCGAGAA	p2	(AG)11	60.038	269	Yes	No
SBM1127	CGATGACGTATGGGGAAAAC	ACGATGAGTCCTGAGCGAGT	p2	(AG)23	60.326	152	Yes	No
SBM1128	AGCGGATAGACGAGCAGTGT	CAGGCACCAACCTCCTTTTA	p2	(TA)6	59.96	229	Yes	No
SBM1129	CCATCAGGGAGTGAATTGCT	TCTCCGTCTGAACTGCCTCT	p2	(TA)7	60.232	152	Yes	No
SBM487	TATTCACCCACTCTCATACCACCA	GCTGTTGCCATTTCTCCTTCAATA	c	(AT)7(CGC)5	60.032	177	Yes	No
SBM735	GGGATATTGTTTCTCGGCAA	TGCGATGATAACGATTCCAA	c	(A)12taaaac(A)10	59.336	238	Yes	No
SBM743	GGTCCCTTTTATCCTGCACA	CGGGATCTAAGATTACGCCA	c	(TCT)6(TC)14	60.006	210	No	No
SBM736	TGGTATTTTGAACCGAAAACG	CCACATTGGTTCTATTCGCC	c	(A)10taaaagtttaaaaataatgtattttgtggttgtggggttctagtgttaaatac(A)10	60.022	278	Yes	No
SBM737	GGGATTGTAAGAAGCCTTTCG	GCTGGAATCCGTTTCTTTTCT	c	(A)13taatttaaaaatagagttcaaaacaataac(A)10	60.035	239	Yes	No
SBM738	GACATCGGTCAGTACGGTTG	CGAGGGCCATTTCTTTTACA	c	(A)12cttgatatatacatttg(A)11t(A)10	60.331	168	Yes	No
SBM739	ACCGTTTACCCTTCTCGGTC	TCCACTCTGAGGCACTGTGT	c	(A)11tattcaaaaaaatattcgcgttccggtttttggtgattttttgctcagttttaattttacg(A)10	59.717	207	Yes	No
SBM740	AGTCTTTACGCGTCGGATTG	CCGCGATGATTTGACTTTTC	c	(A)10ttacaaagtttttc(A)14	60.067	204	Yes	No
SBM741	GAATCAGCAGCTTAAAATCTAGCA	TCAGGACGTTTTTAACGTTGG	c	(A)13gtatctcagaaaagagaaaaaaatttcaaaaaaatattatttataaacttttagctgtacgcgaaaaattgaaacttttgt(TTA)5	59.442	236	Yes	No
SBM742	TTTGGGCAGAAAGTGATTCC	GTAGGACTTCAAGAACGCGG	c	(A)10tttgaagattttttttagagag(A)10	60.459	227	Yes	No
SBM744	TTGGACAAACATTTTATGAAAACAA	GGTTCCAGACGTTGGAGTGT	c	(A)10tatttatatacaaaagttttgtgttcttcgggaaaatatttgcaatgaacaaaacattattagtgaaaatatatacctgttgaaaatatattctaatttg(A)13	60.018	261	Yes	No
SBM745	TACCCTTCTCCTGCTCCCTT	GGTCGTCGTGATTATGCCTT	c	(TC)6tt(TC)8	59.875	257	Yes	No
SBM746	TGTCTAGTGCGTTTGGTTCG	TGCTCAGCGAAATAGGCAG	c	(A)10ttaattcgaatttct(A)10	60.009	277	Yes	No
SBM747	TTGTGCACGAAATTTATCGAA	TAATCGTCTGCGGTGTGAAG	c	(AT)6taaaaaataaaatatt(A)10	59.962	273	Yes	No
SBM748	AAAGAAAAACCTCCGACACTTT	TTGGTCCAGCTGGTAAATGC	c	(AT)6t(A)10	60.25	261	Yes	No
SBM749	CCTTTCTCGTAATCGCGTTC	GGGAGAGAAGACAGTGCAGG	c	(CAT)5tttcttcccctct(C)10	59.864	206	Yes	No
SBM750	CTCCCCTCCTCTCCAGTCTC	TCCTTTCTTCCTGCTGCAAT	c	(CA)7(TA)6	60.461	151	Yes	Yes
SBM751	GGGGGTACGAGTACGGAGTA	GAAGAGGAAGAGGACGAGGG	c	(CTG)5ttgctgttgctgttgctgctaccgctgccgccgccgctcttactgttactgtccgtcccggccttccttcctaccttccttctttcc(CCTT)5	59.986	226	Yes	No
SBM752	TTGAAAGAGCAACACAAGTTTCA	TTATTGACACTCAGCGCCAG	c	(TA)6(T)10	59.955	271	No	No
SBM753	GGATCGTTCAATCCGCTTTA	TGTGAGGTTGTATTTGCCCA	c	(TCC)5tcttccgct(GCC)5	60.328	173	Yes	No
SBM754	TTGTTGTTTTCACTCGTCGC	CGGCACTCTTTGACCGTAA	c	(T)11atgttttggcttgcacctgagtgtgtgtctcatttgagtgtttttaagtgttgaaaataataac(A)11	60.011	268	No	No
SBM755	AATTGCCTTTGTGTAGGTGTG	TCACAATGCGAGAAAAACAAG	c	(TC)6gagtcggaaattatgaccaaaaaaggc(A)10ttgctataacaaaa(TG)6	59.964	261	Yes	No
SBM756	CAATCATTCCTTCTTCGCGT	TTTTAAGCAACGAACAGCCA	c	(A)10(T)10	59.849	268	Yes	No
SBM757	GTGAATTTCATAAATTTTGGAAGAAAA	TGACAATCACACGTGTTTTACACT	c	(T)10ggttaaccgttttgaaagtgaatttattatattcaatttgtattttattttatacaaaaaaaagcc(A)10	58.953	252	Yes	No
SBM758	AGTGAGAGAGAGCGAGCGAC	TCAACGCTTATCGAGACCCT	c	(A)10taaattaaaaaactaaaataaaatataaaaaaacagcaaaatcaagtcaaaaaatacataataaaaaaataaaagagacaacaaaaaattggg(T)10	59.486	215	Yes	No
SBM759	TTCGTTAGTAGCTCGCGGTT	ACATTGCAGCACTTGCTTTG	c	(A)10taaaaattttttacaaacagaaaaaaaaatattttatttgaaaaaaaaatattttcg(A)10	59.511	213	Yes	No
SBM760	GTGGTGACCGAAGTCCTTGT	AGGCGTAGATGGTGTGGTTC	c	(CAC)6cgtcaagcccaccaccacggcgcatcacacctccaccttcgcctccacccacgcctcggccactccctccgcctccgccgtcgcctcctcgaccac(CAG)6	59.836	235	Yes	No
SBM761	TCTCGACGTCGTTCTCAATG	ACCGACACGCCAAAAGTTTA	c	(A)11taagaatttttttatattataaatcaaaaaaagtgaattcaagtgaaattgtgg(A)12	60.058	152	Yes	No
SBM762	GAGGAAGACAAGTACACATCAAAAC	CGGATGTTGAACAACACTTTT	c	(A)10ttgcaacttaaaaaaatagtacgtgattgtgattttttagtcagggaacaaaaacattaagaac(A)13	59.997	248	Yes	No
SBM763	GCTTCCAAAAACACCTACGG	AGCAAAGAGGAACTGGTGGA	c	(TCT)5gcttcttcttcacctcctcttccacatccacgcctcttacctttttaaccagtgtcatttgatccct(CAC)5	60.461	255	No	No
SBM764	CAAACACACACCCACACACA	ATTTTGTTGAATGATGCCCG	c	(CA)8cccacacacac(CA)6a(AC)6cccact(CA)10	57.65	177	Yes	No
SBM765	AACGCGACTTATTTTTGCGT	ACGACGGTCGACTACTGCTT	c	(A)10tacgacc(A)11	59.844	171	Yes	No
SBM766	TCTTTAAGTGAGTGATTTTTGGTG	TTGTAACGCGTTGGAATCAA	c	(T)10actttcaactgcaatattttgttcttattcctttttctacttaa(T)11ggtaaattttgtgtaatcaatattttccttccaaaaaaacactaaaattttattatttttatttgaaaaatacatgtgttg(A)10	60.461	244	Yes	No
SBM767	AAAGCAAGGTCTACGTCGGA	CAGGAACGACTCTTGGCATT	c	(A)10gtttgtgtgtgaaattagaaaaatct(A)10	59.937	269	Yes	No
SBM768	AATCGCTTTTTCTTGCCAAA	CAAATCCTCCAAAAATCCCA	c	(CT)9(C)14	60.111	186	Yes	Yes
SBM769	TCGAAGACTTGTCGCAAAGA	TGCTGATGTTGTGATGATGG	c	(A)10c(A)10ttttaagtgaagtgttttaaaaacaatgaatatttagagaaaaaatataaattaaagtgatattttgaaaaaaagtgcaaagtgcttgaaaag(A)11	60.255	259	Yes	No
SBM770	GCAGCAAGAACCAGAGGAAG	GGCTTCAACTTTGGGTGTGT	c	(GAT)5gaagaggacgaggaggatgacaatgaagaagacgcc(GAA)5	59.733	271	Yes	No
SBM771	CAAAGATTCCCCTTTTATTTGG	CCATTGCATCACTAAAAGCC	c	(A)10tacttgtg(A)10	59.033	252	Yes	No
SBM772	TGAGTTCGGCTCTAAGCGAT	TTTCTTAAAATATTCTTTTCACATTCG	c	(A)10cttaaactaaacgcgttgtttaaacccaagacgcgctttcatcacaacaacaaaaatctg(T)10	60.012	256	Yes	No
SBM773	GGGGGAAAATGTTTCGTACA	TGAAGCACAAATGATGCAAA	c	(A)10ctgcaatcgaaaggtgaagttttgtaaatttttagcttgctgtgaatatttgtgaaaaaaaaattttgag(A)10	58.241	276	No	No
SBM774	TTCTTTCCGGTCTTTGGTTTT	CGAAGAACAATGAGAATCGACA	c	(A)14gattttgaactcaagttttagtgc(A)12	58.451	271	Yes	No
SBM775	TCTAACGTTTTAGCCGCGTT	TCTATTTCAGTGGGACGGGT	c	(A)10gaataaatttttg(A)10	58.831	274	No	No
SBM776	CTGTGCCCTTCCTCACACTT	GGGGATCTTTGGTAGGGAAG	c	(GACT)5gtcttctttcaactctcttcaccgcatcgaccgcg(C)14	60.249	201	Yes	No
SBM777	GCGTTCTGCCATGTTCACTA	AGCCTTCCCATTCTTCCATT	c	(CA)8(CT)8	59.405	178	Yes	No
SBM778	TCACAAAGTGTCTCGCATCC	TGATGTCTTGATGGTGGTCG	c	(A)13c(T)10	59.761	261	Yes	No
SBM779	CAGATCTCTCCACTGCCCTT	TGTTTCCAATGGGGATGATT	c	(A)10tgaaaggaaaggctacacggtggccaaccaaactaagccgctggagatacatgcaacggggata(C)14	59.903	238	Yes	No
SBM1079	CACTCCCATCCCACCATACT	AACCCCATTTCTTCGCTGTA	c	(CT)6aaaaatacacag(AC)7	60.045	202	Yes	No
SBM1080	AAGGCAAACCTAAATGCCCT	CAGTGCCTGTGTGCCTGTAT	c	(TC)6(CT)7(AT)6	60.187	217	Yes	No
SBM1081	TTCTGAAAATAAGGTGGTTTGAAG	GCATGCCCATCCTAAGAAAA	c	(TG)6ggtgggtgggtgtgtttgcgtgtgagagtggagagcccgtgcctggccaaaat(A)10	60.329	148	Yes	No
SBM1082	CTTAGCGAGAATCGGGTCTG	ATCATATTGCCGTGGATGCT	c	(GT)17(GA)17	60.471	186	Yes	No
SBM1083	TGCCTCTGCAACTGTTTGAC	CGTTTTAATCACATCCGCCT	c	(TC)8c(CT)6	60	184	Yes	No
SBM1084	CAGGCGTAAAGCCTCTCTGT	TGTGGAAAAAGTGCCTCCTC	c	(GT)9ttttttgataatcgagagatgattaagggagaggctgctctgagttctctctcttgagtgtaaataaagatagccaggaagagg(GA)12	60	236	Yes	No
SBM1085	GGAGACACACAACCGCACTA	GAACCCCATTTTCCCTTGTT	c	(CA)8tacatatatatatagagat(AG)9	60	116	Yes	No
SBM1086	GAGAAATAACAAAGAGCACCGAA	ACCTTTTATCCGTCTCGCTG	c	(AG)10aatacgaatgagaattttgcagagagtgatatagttttct(AG)6	60	137	Yes	No
SBM1087	TCCAATTTTTATTTAAGCCCTCA	ACACTCAGACCCACTCACCC	c	(AT)6gtaccacctt(AG)11	60.459	247	Yes	No
SBM1088	GAAAGGGGGATCTCTTGAGG	AGAAATCGCGTGAAAGCACT	c	(CAC)5cagaacattcagaaacaagaaataa(AC)6	59.991	232	Yes	No
Note: in column D, p indicates perferct SSR, c means compound SSR.
