# Supplementary material for: Genetic analysis and molecular characterization of Chinese sesame (Sesamum indicum L.) cultivars using Insertion-Deletion (InDel) and Simple Sequence Repeat (SSR) markers
Source: BMC Genet. 2014 Mar 19;15:35. doi: 10.1186/1471-2156-15-35 (PMC4234512; doi:10.1186/1471-2156-15-35)
Supplement: Additional file 2: Table S2 — Primer sequences, gap size, annealing temperature and expected PCR product sizes of 79 InDels identified from RAD sequencing of Zhongzhi 14 and Miaoqianzhima. [file 1471-2156-15-35-S2.xlsx]

## Sheet: Sheet1
Table S2 Primer sequences, gap size, annealling temperature and expected PCR product sizes of 79 InDels identified from RAD sequencing of 'Zhongzhi 14' and 'Miaoqianzhima'.
Marker ID.	Forward primer (5'-3')	Reverse primer (5'-3')	Gap size (bp)	Annealing temperature (°C)	Predicted product size (bp)	Amplification with		GenBank_Acc_No.
						Clear bands	Polymorphism between Zhongzhi 14 and Miaoqianzhima
SBI001	TTGATGGATTTCCATTTATTTT	GCTGATGGTTGATCTTTACATT	1	55	150	Yes	No	KG777470
SBI002	CCATACAAGATTTTCAGCGT	CCTGAATTATTGCATCTTCTTT	1	55	139	Yes	No	KG777471
SBI003	TGGAGCTGTAACATATCCTTTT	GAGTCATAACTGCAGGTAGCAT	2	56	136	Yes	No	KG777472
SBI004	GCTCACCGTATTGTATGTTTCA	ACTGAAATGCAATTTTGTACCT	2	58	136	Yes	No	KG777473
SBI005	GGTTCTTGAAATCTTGAATGTG	GCAACAGCAGATATCTAAACCA	2	56	125	Yes	Yes	KG777474
SBI006	GGGAGAAACCATTTGATGA	TGCACAGTTTTATTGAAACAAG	1	56	114	Yes	No	KG777475
SBI007	TCGAATCTTGTCCTCTCTCTC	GCTGAACTGAACTTGTTTGTGA	2	56	114	Yes	Yes	KG777476
SBI008	CGGCGCTTACACACACA	TCAGCGTCCTATGGTGTG	2	59	114	No	No	KG777477
SBI009	TCTGGAGAAACAACACTAGTCA	CCCGTAAACGACAGAGGA	7	55	110	Yes	Yes	KG777478
SBI010	GGCAGCACATTAGTGTGGTA	CAAAATTTAGCTGTTTTGCAC	1	57	106	Yes	No	KG777479
SBI011	CACACATCGAGTGTACTTCAAA	CAATCGTTCGTATACCCAGT	1	56	104	Yes	No	KG777480
SBI012	GGCACTACAACGTTCATTTT	TTTGCTATACATCTGCCACTC	2	55	102	Yes	Yes	KG777481
SBI013	TCATGGACATGCATAATTTCT	GGCTAATGTTGCAGATTTAGAT	1	56	101	Yes	Yes	KG777482
SBI014	GGCAAGGAGAATGCTTTT	TGACATGAGTTATGGATGATGA	1	55	100	Yes	Yes	KG777483
SBI015	GTGGGACTGAAAAGGAAAA	CCGTACTCTAATTTCTTTTCCC	1	55	96	Yes	No	KG777484
SBI016	CGAGTGTTTATCTTTTCTGGAC	CTTTGACCATGAACCTTTACA	1	56	95	Yes	No	KG777485
SBI017	GTGCTCTCATTCTTGACTTTG	GGTGAGCTAGTGGTGACTAAAA	2	55	94	Yes	No	KG777486
SBI018	CCGAAAACCAAAATAGTACAAA	CCCTTGAAAGCCTGTGTT	1	56	94	Yes	No	KG777487
SBI019	GGTACTCTGGATTAAGGTCAAA	AACAAGAACAGTACGACGTTTT	1	55	92	Yes	Yes	KG777488
SBI020	GCGCAGCATATACTATTGCTT	GGCATGATCTATCAACAATCAA	1	57	88	Yes	No	KG777489
SBI021	CCACTTCTATCCAAGAAGAAAA	CAATATGTTGCTCAAAGTTTCA	1	55	86	Yes	Yes	KG777490
SBI022	GGTTTACTCATGTAACGAGCA	TTCAGCATATGGACGCA	1	56	84	Yes	No	KG777491
SBI023	TCGCTGGTACTCAGAATGAT	TCCCAATCTTTATGAATCAATG	5	56	83	Yes	Yes	KG777492
SBI024	GCAAACAATTTTGTAGAAACCA	GAATCGGAAGTAGATTGAGAGA	2	57	83	Yes	No	KG777493
SBI025	GCAACCATGATTTAATTCTTCT	CACATCGTCTCGACTATTTTGA	23	55	83	Yes	Yes	KG777494
SBI026	CATGTCTCTTGATGCTCCTTT	GCCGTTGATTGCCAAAA	1	57	82	Yes	No	KG777495
SBI027	TCCATCCACACCCACAC	GGCAAGGAAATAATTAACAAAA	2	57	80	Yes	Yes	KG777496
SBI028	TTCACCATATTACCTTCCTTTC	TCTGGTTAACCTGGGATTTT	4	55	80	Yes	Yes	KG777497
SBI029	GGTAAATTTGCTAAGCGTAACA	TGTTTTGCACGGTTTGTTA	1	56	79	No	No	KG777498
SBI030	GGAAGCACCAGGAAAATACA	GCGATTCGTATGCCATTTT	1	58	79	Yes	Yes	KG777499
SBI031	GAGCATTCAATACTTTTGCTG	CCGGAAGTAATAAACTCTGCTA	2	55	79	Yes	Yes	KG777500
SBI032	CCTGAAAGGAAATCATACTCAA	TCCTCACTAAAATTGTTATCCC	3	56	79	Yes	Yes	KG777501
SBI033	GGGGTTGTCAAAGTTAGAAATA	CAAGCGCAACAATATACAATAC	7	55	78	Yes	Yes	KG777502
SBI034	TGCCCTTCAAATAGTAAAAGAG	TCACTGTTCCTCCTCTAACACT	1	56	77	Yes	Yes	KG777503
SBI035	TTTCTCCCTCTCTCTTTCTGTA	ATGATGTTAAGAAGGTGGAAAA	2	55	77	Yes	Yes	KG777504
SBI036	GAGGAAACGTTCGTACTTTCT	CAAAGGGATCACACAAGTGAC	1	55	75	Yes	Yes	KG777505
SBI037	TGAGCTCATATTCCAAAGAAA	GCAATTGAAAATATACACAGCC	1	55	74	Yes	No	KG777506
SBI038	TGTCAGCAGATTCAGCAAG	CCATTAGCTGCATAGATTTTGT	1	56	74	Yes	No	KG777507
SBI039	TGCCACAATTTGGTTTAAGA	GAACGTGACATAATCAAATGGT	1	57	74	Yes	No	KG777508
SBI040	ACTCAAAGCAACAATCACATAA	GCATAAATGTGGTTTAGGAATC	1	55	73	Yes	No	KG777509
SBI041	TGTGTGTGTGTGTGAGAAAGA	CCTGCAAATTCAAACATTAAAC	4	56	73	Yes	Yes	KG777510
SBI042	AGCGAAACATATGTTGTGTTTA	TAACAGGAAGGAAAAGGTAAAA	5	55	72	Yes	Yes	KG777511
SBI043	CCAATGGGACTGTGATGTA	GGGTTTGTGCCAAAACTT	11	55	71	Yes	Yes	KG777512
SBI044	TCTGAATCTTGCTTGATTGTT	AAATTTAACATATCGCAACCAA	1	55	70	Yes	No	KG777513
SBI045	TGACTTCATTCACATGAGTCC	TCAGTGCTCCCTTGTGTCT	2	56	70	Yes	No	KG777514
SBI046	ATGGAGATCAGAACACCAAA	CGTTGCTTTGCTACTGTTATCA	1	55	69	Yes	No	KG777515
SBI047	GGAGAAGTTATCAACTCCTGAA	TGAAGCATAGTCCATTCATAAA	1	55	69	Yes	No	KG777516
SBI048	ACAGGGTCCTCCAGGTG	GAAAGAAACCAGAGAGCAAAA	2	57	69	Yes	Yes	KG777517
SBI049	TATACAATTTGCACGGGAA	TGGGAAATATTAGCGTTACAGA	4	55	69	Yes	No	KG777518
SBI050	CAGTCACACATTGGTGGTATAA	CATTTGGATTGGAGGAACATA	6	56	68	Yes	Yes	KG777519
SBI051	AAAGAGAAGAAAAGGAGAGGAA	CCCAGAAATAAGAAATACAGCA	3	56	68	Yes	Yes	KG777520
SBI052	TGAGCTCAGGAGGAGAGAGA	CCGGAATACCAACGTTTT	2	58	67	Yes	No	KG777521
SBI053	CATGATAACCCTCCTGATATTC	AAGACAGGGACATGGAAAA	4	55	66	Yes	No	KG777522
SBI054	CCTTCCCACTTTCTTCTTCT	GAAGACAGGGAATGGGG	3	55	66	Yes	Yes	KG777523
SBI055	TCGACAGTGAAGAAGAAAGAGT	GATTTCAAAATTCCAAACCAA	6	56	66	Yes	Yes	KG777524
SBI056	GCACCAAGCATATCTCTCTC	TTCCATCTTCAAATGATCTTGT	2	55	66	Yes	No	KG777525
SBI057	AATGAAATGTGTTGGGAAAA	TTCCGAGTACATCAGGTAAAA	2	55	65	Yes	Yes	KG777526
SBI058	CAGTGGAAATCGGACGG	AAACTAACGAACCCTCTCTCTC	6	58	65	Yes	Yes	KG777527
SBI059	AAATGTGCCTGCTGCTG	TGGTTCCACCATCTATAGCAG	3	57	64	Yes	No	KG777528
SBI060	AATGTTGGTTTCTTTCTCATGT	TGATCAAAGCAGAGTAATTCAA	2	55	64	Yes	Yes	KG777529
SBI061	CCAAGACTTGCGAGAGTGAG	ACAGCAGCGTGCGGTTT	3	59	63	Yes	Yes	KG777530
SBI062	GGCACATAGAAAGCTTGATACT	TCTGCATTTAGATAATGGATGA	2	55	63	Yes	Yes	KG777531
SBI063	CGAGATTGCTAGTCCAAAAG	TTTTAGGCTTTCCCAACAA	5	55	62	Yes	No	KG777532
SBI064	CGAGTCTGGTGGAAATATAAAC	GAATAACCCAAGAACCAAATAA	4	56	62	Yes	Yes	KG777533
SBI065	CAATTACTCTACATCCCCAAAA	TGGATTTGTCCTTCTGATTAAC	2	56	61	Yes	No	KG777534
SBI066	ATCACTCGTCTTACCAACTCTC	GAGTGCTTGTCTGAAGAGAGAG	4	55	61	No	No	KG777535
SBI067	TTTTGAGTTTGCAAATCTGTT	TCCTTCTCAAAATAGGCATAAA	2	55	60	Yes	No	KG777536
SBI068	CCACTCCTGCATAACATTTT	GCATCCAGTATGCATTAATTCT	2	55	58	Yes	No	KG777537
SBI069	CATCAGCACTGCTTGTTAAA	GGCCATTCATGCACAAA	21	55	57	Yes	Yes	KG777538
SBI070	AAAGGACTAAAATGGAACCCTA	GGCAATTTTAGTCCCTTAACTT	18	56	57	Yes	No	KG777539
SBI071	TGCTTGTAGGCACTTCTTTT	AAATCCAACGGAAGGCA	4	55	54	Yes	Yes	KG777540
SBI072	ATGGATGCAGCAGGCAG	GACTGTCTTAAGGGGTGGG	7	59	53	Yes	No	KG777541
SBI073	GCCAACTTTTCTATAAATTCCA	CAGTTCTTCAATATGATCACCA	62	55	52	Yes	No	KG777542
SBI074	TGACTGTGACCGTGACTGT	GACCATGACCACGACCA	6	56	52	No	No	KG777543
SBI075	GATGGCAGACGGAACAC	CATTAACCATAGCTCCTGTTTT	13	56	51	Yes	Yes	KG777544
SBI076	AGCTTTTCTTCTCCATAGATCA	CAGACTTCACACTTTCTTGTGG	13	55	50	Yes	No	KG777545
SBI077	CAAAAGACAAAGAAGAAAGCA	GCATGGAATAGACCCCTTG	17	55	48	Yes	No	KG777546
SBI078	AAAGAAGTTCAATTCAAATGGA	TCCCATCTGCCGAGTATC	55	56	44	Yes	No	KG777547
SBI079	TTGTTTGGTTTGCTGAGG	CAAACCAAACATCAGCGA	30	56	41	Yes	No	KG777548
