# Supplementary material for: Genetic analysis and molecular characterization of Chinese sesame (Sesamum indicum L.) cultivars using Insertion-Deletion (InDel) and Simple Sequence Repeat (SSR) markers
Source: BMC Genet. 2014 Mar 19;15:35. doi: 10.1186/1471-2156-15-35 (PMC4234512; doi:10.1186/1471-2156-15-35)
Supplement: Additional file 3: Table S3 — Cultivar or accession, origin, type, releasing period, parentage and assignment of the genotypes assayed in this study. [file 1471-2156-15-35-S3.xlsx]

## Sheet: Sheet1
Table S3 Cultivar or accession, origin, type, releasing period, parentage and group assignment of the genotypes assayed in this study
No.	Cultivar or Accession	Origin	Type	Releasing period	Parentage		Group	Subgroup
1	Yiyangbai	Hubei, China	WIC[L]	1960s	Selection from variety of 'Zhongxiang Huangzhima'		G1	P1
2	Zhongzhi No. 1	Hubei, China	WIC[L]	1960s	Selection from 'Enshi Baizhima'		G1	Pmix
3	Zhongzhi No. 2	Hubei, China	WIC[L]	1960s	Selection from variety of 'Wuchang Zhuganqing'		G1	P3
4	Zhongzhi No. 3	Hubei, China	WIC[L]	1960s	Selection from variety of 'Wuchang Zhuganqing'		G1	P1
5	Zhongzhi No. 5	Hubei, China	WIC[L]	1960s	Selection from variety of landrace		G1	Pmix
6	Zhongzhi No. 7	Hubei, China	WIC[L]	1970s	Xiangyang Xiniujiao × Zhonghzi No.1		G1	P1
7	Xiangzhi No. 2	Hubei, China	WIC[L]	1970s	Selection from 'Sanyeqi'		G1	P1
8	Jizhi No. 1	Hebei, China	WIC[L]	1970s	Tashigan × Bawangbian		G1	P3
9	Jizhi No. 3	Hebei, China	WIC[L]	1980s	(Tashigan × Bawangbian) × Xiaomacun Yiwohou		G1	P3
10	Yuzhi No. 4	Henan, China	WIC[L]	1980s	Yiyangbai × Zhuzhi No. 1		G1	P2
11	Zhuzhi No. 2	Henan, China	WIC[L]	1980s	Selection from Land-race of 'Zihuayeersan'		G1	P2
12	Zhuzhi No. 3	Henan, China	WIC[L]	1980s	Unknown		G1	Pmix
13	Zhuzhi No. 4	Henan, China	WIC[L]	1980s	Zhuzhi No.1 × Hanchuan Aijiaobafangma		G1	Pmix
14	Xiezhi No. 2	Hubei, China	WIC[L]	1980s	Unknown		G1	P1
15	Xiongzhi No. 1	Hubei, China	WIC[L]	1980s	Selection from landraces		G1	P1
16	Zhongzhi No. 8	Hubei, China	WIC[L]	1980s	Zhongzhi No. 7×Jiangling Yongguangxingzhima		G1	Pmix
17	Ningzhi No. 1	Jiangsu, China	WIC[L]	1980s	Selection from variety of 'Yiyangbai'		G1	Pmix
18	Ganzhi No. 1	Jiangxi, China	WIC[L]	1980s	Selection from variety of 'Zhuzhi No. 2'		G1	P1
19	Yuzhi No. 10	Henan, China	WIC[L]	1990s	Xiaolin No. 2 (Japanese) × 48-2		G1	P2
20	Yuzhi No. 7	Henan, China	WIC[L]	1990s	Zhongzhi No.7 × Yiyangbai		G1	Pmix
21	Ezhi No. 1	Hubei, China	WIC[L]	1990s	82-262 × Zhongzhi No. 8		G1	Pmix
22	Xin No. 5	Hubei, China	WIC[L]	1990s	Unknown		G1	P1
23	Zhongzhi No. 10	Hubei, China	WIC[L]	1990s	{Zhongzhi No. 5×[(Zihuayeersan×Zhongzhi No. 1)×Suiping Xiaozihuang]} ×(Zhongzhi No. 5×Zhecheng Tiegucha)		G1	P1
24	Ganzhi No. 3	Jiangxi, China	WIC[L]	1990s	Fengcheng Baizhima × Jing6-2		G1	P1
25	Ganzhi No. 4	Jiangxi, China	WIC[L]	1990s	82-1133 × 74103		G1	Pmix
26	Wanzhi No. 1	Anhui, China	WIC[L]	2000s	0176A (male sterile) × Yuzhi No. 4		G1	P1
27	Wanzhi No. 2	Anhui, China	WIC[L]	2000s	Fuyang Xiaozibai × Yuzhi No. 4		G1	P2
28	Luoyouzhi G2-1	Henan, China	WIC[L]	2000s	Luozhi 12 × Zhenzhi 97C01		G1	P2
29	Luozhi 12	Henan, China	WIC[L]	2000s	Zhen 89H142 × Yuzhi No. 4		G1	Pmix
30	Luozhi No. 15	Henan, China	WIC[L]	2000s	Variety of 'Yuzhi No. 4'		G1	P2
31	Shangzhi 429	Henan, China	WIC[L]	2000s	NC2 × Congo Land-race		G1	P2
32	Yuzhi 18	Henan, China	WIC[L]	2000s	(Variety of Yiyangbai × Yuzhi No. 11)F3 × Zhenzhi 958		G1	P2
33	Zhen 98N09	Henan, China	WIC[L]	2000s	Co60 radiation mutant of the F2 of 'Shang 8002 × Zhen H115'		G1	P2
34	Zhuzhi No. 11	Henan, China	WIC[L]	2000s	Zhu 81043 × Zhu 7801 (variety of 'Yuzhi No. 4')		G1	P1
35	Zhuzhi No. 14	Henan, China	WIC[L]	2000s	Zhu 86036 × Zhu 7801 (variety of 'Yuzhi No. 4')		G1	P2
36	Zhuzhi No. 15	Henan, China	WIC[L]	2000s	Zhu 81043 × Zhu 92701		G1	P2
37	Zhuzhi No. 16	Henan, China	WIC[L]	2000s	Zhu 044 × Zhu 9106		G1	Pmix
38	Zhuzhi No. 18	Henan, China	WIC[L]	2000s	Zhu 893 × Zhu 7801 (variety of 'Yuzhi No. 4')		G1	P2
39	Ezhi No. 2	Hubei, China	WIC[L]	2000s	γ radial mutant of '82-408'		G1	Pmix
40	Ezhi No. 3	Hubei, China	WIC[L]	2000s	1283 × 86-302		G1	Pmix
41	Ezhi No. 4	Hubei, China	WIC[L]	2000s	Jiyuan Baizhima × 87600		G1	P1
42	Ezhi No. 5	Hubei, China	WIC[L]	2000s	Ezhi No. 1 × 93106		G1	P1
43	Ezhi No. 6	Hubei, China	WIC[L]	2000s	Ezhi No. 1 × Yiyangbai		G1	Pmix
44	Zhongzhi 11 (Hangzhi No. 1)	Hubei, China	WIC[L]	2000s	Space mutant of 'Yuzhi No. 4'		G1	P2
45	Zhongzhi 12	Hubei, China	WIC[L]	2000s	CLSU-9 (Philippine) × Yiyangbai		G1	P1
46	Zhongzhi 13	Hubei, China	WIC[L]	2000s	Space mutant of 'Yuzhi No. 4'		G1	P2
47	Zhongzhi 14	Hubei, China	WIC[L]	2000s	85-411 × Yuzhi No. 4		G1	Pmix
48	Zhongzhi 15	Hubei, China	WIC[L]	2000s	Yuzhi No. 4 × Suxianzhima		G1	Pmix
49	Zhongzhiza No. 1	Hubei, China	WIC[L]	2000s	95ms-5 (male sterile) × Zhu92701		G1	P2
50	Hangzhi No. 2	Hubei, China	WIC[L]	2000s	Unknown		G1	P2
51	Fenzhi No. 7	Shanxi, China	WIC[L]	2000s	Unknown		G1	P3
52	Shanzhi No. 3	Shanxi, China	WIC[L]	2000s	Jizhi No. 1 × Zhizhou Zhima		G1	P1
53	Wanzhi No. 3	Anhui, China	WIC[L]	2010s	Guzhi No. 1 × 0222		G1	Pmix
54	Jihangzhi No. 1	Hebei, China	WIC[L]	2010s	Space mutant of 'Jizhi No. 1'		G1	P3
55	Zhuzhi No. 19	Henan, China	WIC[L]	2010s	Zhu 975 × Zhu 99141		G1	P2
56	Ezhi No. 7	Hubei, China	WIC[L]	2010s	Ezhi No. 3 × Yuzhi No. 4		G1	Pmix
57	Zhongzhi 16	Hubei, China	WIC[L]	2010s	Space mutant of 'Yuzhi No. 8'		G1	P2
58	Zhongzhi 17	Hubei, China	WIC[L]	2010s	Zhu86-207 × Zhongzhi No. 10		G1	P2
59	Zhongzhi 18	Hubei, China	WIC[L]	2010s	(Yiyangbai × Ezhi No. 1)F2 × Zhongzhi 11		G1	Pmix
60	Zhongzhi 21	Hubei, China	WIC[L]	2010s	[(Yiyangbai × Zhushanbai) F4] × Fufengzhima		G1	Pmix
61	Zhongzhi 22	Hubei, China	WIC[L]	2010s	Zhongzhi No. 10 × Ezhi No. 1		G1	P1
62	Zhongzhi 23	Hubei, China	WIC[L]	2010s	(Zhongzhi No. 10 × Zhu 04) × Zhenzhi 98N09		G1	P1
63	Zhongzhiza No. 2	Hubei, China	WIC[L]	2010s	95ms-2 (male sterile) × Zhongzhi 12		G1	P2
64	Zhongfengzhi No. 1	Shandong, China	WIC[L]	2010s	Unknown		G1	P1
65	08-41069	Hubei, China	WIC[L]	-	Unknown		G1	Pmix
66	08A11	Hubei, China	WIC[L]	-	Unknown		G1	Pmix
67	08D17	Hubei, China	WIC[L]	-	Unknown		G1	P1
68	Zhu 92701	Henan, China	WIC[L]	-	Unknown		G1	P1
69	Zhu 86-207	Henan, China	WIC[L]	-	Unknown		G1	Pmix
70	Yuzhi 07610	Henan, China	WIC[L]	-	Unknown		G1	P2
71	Xiniujiao	Hubei, China	WLR	-	-		Gmix	Pmix
72	Zhushanbai	Hubei, China	WLR	-	-		G1	P1
73	Hongmaoqiu	Hubei, China	WLR	-	-		G1	Pmix
74	Jiugentou	Hubei, China	WLR	-	-		Gmix	Pmix
75	Bagucha	Hubei, China	WLR	-	-		G1	Pmix
76	Miaoqian Zhima	Anhui, China	WLR	-	-		G2	Pmix
77	Feixi Youzhima	Anhui, China	WLR	-	-		Gmix	P3
78	Silingcao	Anhui, China	WLR	-	-		G2	P3
79	Duganzhan	Anhui, China	WLR	-	-		G1	P3
80	Fozuo	Jiangxi, China	WLR	-	-		G1	Pmix
81	Fengcheng Baizhima	Jiangxi, China	WLR	-	-		Gmix	Pmix
82	Lushi Baizhima	Henan, China	WLR	-	-		G1	P3
83	Zihuayeersan	Henan, China	WLR	-	-		G1	P3
84	Erlanghua Zhima	Henan, China	WLR	-	-		G1	P3
85	Jiangkoubai	Guangdong, China	WLR	-	-		G1	P1
86	Laibin Baizhima	Guangxi, China	WLR	-	-		G1	P1
87	Wangmo Baizhima	Guizhou, China	WLR	-	-		G1	P1
88	Fufeng Zhima	Shanxi, China	WLR	-	-		G1	Pmix
89	Tieqing Zhima	Shanxi, China	WLR	-	-		Gmix	Pmix
90	Aizibai	Sichuan, China	WLR	-	-		G1	Pmix
91	Honghe Baizhima	Yunnan, China	WLR	-	-		Gmix	Pmix
92	Songyang Liulingzhima	Zhejiang, China	WLR	-	-		Gmix	P1
93	Liujiao Baizhima	Shanghai, China	WLR	-	-		G1	P1
94	Bawangbian	Beijing, China	WLR	-	-		G1	P2
95	C-50	India	WLR	-	-		G2	P4
96	SVPR1	India	WLR	-	-		G1	Pmix
97	Tashigan 122	Russian	WLR	-	-		Gmix	Pmix
98	Cuba-3	Cuba	WLR	-	-		G1	Pmix
99	Oro 9/71	Mozambique	WLR	-	-		G1	P3
100	U.C.R/82N	America	WLR	-	-		G1	P1
101	3(32)	Japan	WLR	-	-		G1	P3
102	Ji 9014	Hebei, China	BIC	1990s	Wenren Heizhima × Jizhi No. 1		G1	P2
103	Zhongzhi No. 9	Hubei, China	BIC	1990s	Xinjiang Heizhima × Zhongzhi No. 7		G1	Pmix
104	Ganzhi No. 2	Jiangxi, China	BIC	1990s	Selection from variety of 'Boyang Heizhima'		G2	P4
105	Lezhi 08	Anhui, China	BIC	2000s	Unknown		G1	Pmix
106	Jiheizhi No. 1	Hebei, China	BIC	2000s	Jizhi No. 1 × Wuninghei		Gmix	P3
107	Zhuzhi No. 10	Henan, China	BIC	2000s	7801H (variety of 'Yuzhi No. 4') × Wuninghei		G1	Pmix
108	Xiangheizhi 2078	Hubei, China	BIC	2000s	Black seed variety of '0603 × Ezhi No. 1'		G1	Pmix
109	Ganzhi No. 5	Jiangxi, China	BIC	2000s	Selection from variety of 'Gaojiaojinhuangma'		G2	P4
110	Ganzhi No. 6	Jiangxi, China	BIC	2000s	Yujiangheizhima × Wuninghei		G2	Pmix
111	Ganzhi No. 7	Jiangxi, China	BIC	2000s	Selection from variety of 'Zhaogongbian'		G2	P4
112	Ganzhi No. 8	Jiangxi, China	BIC	2000s	Selection from variety of 'Jingchaima'		G2	P4
113	Ganzhi No. 9	Jiangxi, China	BIC	2000s	Co60 radiation mutant of 'Wuninghei'		G2	P4
114	Tanma	Hubei, China	BLR	-	-		G1	Pmix
115	Wuninghei	Jiangxi, China	BLR	-	-		G2	P4
116	Qingma	Jiangxi, China	BLR	-	-		G2	P4
117	Aijiaojinhuangma	Jiangxi, China	BLR	-	-		G1	Pmix
118	Jingchaima	Jiangxi, China	BLR	-	-		G1	Pmix
119	Jinxian NA1	Jiangxi, China	BLR	-	-		G2	P4
120	Xinhe Heizhima	Guangxi, China	BLR	-	-		Gmix	Pmix
121	Guangxi Heizhima	Guangxi, China	BLR	-	-		G2	P4
122	Xiadian Heizhima	Guangxi, China	BLR	-	-		Gmix	Pmix
123	N.A1	Guangxi, China	BLR	-	-		G2	P4
124	N.A2	Guangxi, China	BLR	-	-		G2	P4
125	NA1	Vietnam	BLR	-	-		G2	P4
126	N.77.7	Myanmar	BLR	-	-		G2	Pmix
127	Wild 1	Congo	Wild	-	-		G2	P5
128	Wild 2	Africa	Wild	-	-		G2	P5
129	Wild 3	India	Wild	-	-		G2	P5
130	Wild 4	India	Wild	-	-		G2	P5
Note:	Wild 1, Wild 2, Wild 3 and Wild 4 are four wild Sesamumaccessions including putatively S. schinzianum(2n=64), S. radiatum(2n=64), S. malabaricum(2n=26) and S.prostratum(2n=32);
	WIC[L], White seeded Improved cultivar or Inbred line; WLR, White seeded Landrace; BIC, Black seeded Improved cultivar; BLR, Black seeded Landrace;
	G, group; Gmix, mixed group; P, subgroup; Pmix, mixed subgroup
