# Supplementary material for: Genetic analysis and molecular characterization of Chinese sesame (Sesamum indicum L.) cultivars using Insertion-Deletion (InDel) and Simple Sequence Repeat (SSR) markers
Source: BMC Genet. 2014 Mar 19;15:35. doi: 10.1186/1471-2156-15-35 (PMC4234512; doi:10.1186/1471-2156-15-35)
Supplement: Additional file 4: Table S4 — Allele frequencies of the whole sesame panel, different types, cultivars of different releasing period, and subgroups in this study. [file 1471-2156-15-35-S4.xlsx]

## Sheet: Allele Frequency(AF) of all
Allele	Count	Freq	Variance	SD
GB072.1	4	0.0145985	0.000105003	0.0102471
GB072.2	96	0.350365	0.00144826	0.0380561
GB072.3	45	0.164234	0.000882026	0.0296989
GB072.4	129	0.470803	0.0014856	0.0385435
GB108.1	6	0.0218978	0.000156338	0.0125035
GB108.2	172	0.627737	0.0014926	0.0386342
GB108.3	30	0.109489	0.000631769	0.025135
GB108.4	66	0.240876	0.00114823	0.0338855
GB173.1	7	0.0255474	0.000168394	0.0129767
GB173.2	97	0.354015	0.00146946	0.0383335
GB173.3	146	0.532847	0.00152391	0.0390372
GB173.4	24	0.0875912	0.000316954	0.0178032
GB182.1	7	0.0255474	0.000115114	0.0107291
GB182.2	19	0.0693431	0.000457736	0.0213948
GB182.3	248	0.905109	0.000546988	0.0233878
GSSR007.1	64	0.233577	0.00114687	0.0338654
GSSR007.2	205	0.748175	0.00120209	0.0346712
GSSR007.3	3	0.0109489	3.90845e-05	0.00625176
GSSR007.4	2	0.00729927	2.62508e-05	0.00512355
GSSR037.1	71	0.259124	0.00120151	0.0346628
GSSR037.2	199	0.726277	0.00125129	0.0353735
GSSR037.3	4	0.0145985	0.000105003	0.0102471
GSSR045.1	2	0.00729927	5.28904e-05	0.00727258
GSSR045.2	123	0.448905	0.00157932	0.0397407
GSSR045.3	149	0.543796	0.00158438	0.0398043
GSSR054.1	1	0.00364964	1.32226e-05	0.00363629
GSSR054.2	100	0.364964	0.0013454	0.0366797
GSSR054.3	169	0.616788	0.00139226	0.037313
GSSR054.4	4	0.0145985	0.000105003	0.0102471
GSSR071.1	3	0.0109489	6.57242e-05	0.00810704
GSSR071.2	192	0.70073	0.00142415	0.037738
GSSR071.3	77	0.281022	0.00138157	0.0371695
GSSR071.4	2	0.00729927	2.62508e-05	0.00512355
GSSR074.1	4	0.0145985	0.000105003	0.0102471
GSSR074.2	193	0.70438	0.00132012	0.0363335
GSSR074.3	4	0.0145985	0.000105003	0.0102471
GSSR074.4	73	0.266423	0.00122679	0.0350255
GSSR083.1	2	0.00729927	5.28904e-05	0.00727258
GSSR083.2	123	0.448905	0.00168588	0.0410595
GSSR083.3	65	0.237226	0.00122756	0.0350366
GSSR083.4	76	0.277372	0.00124993	0.0353543
GSSR083.5	2	0.00729927	5.28904e-05	0.00727258
GSSR083.6	4	0.0145985	0.000105003	0.0102471
GSSR083.7	1	0.00364964	1.32226e-05	0.00363629
GSSR083.8	1	0.00364964	1.32226e-05	0.00363629
GSSR090.1	4	0.0147059	0.000106541	0.0103219
GSSR090.2	1	0.00367647	1.34171e-05	0.00366293
GSSR090.3	74	0.272059	0.00134807	0.036716
GSSR090.4	193	0.709559	0.00139368	0.0373321
GSSR105.1	17	0.0620438	0.000358177	0.0189256
GSSR105.2	64	0.233577	0.00120015	0.0346431
GSSR105.3	173	0.631387	0.00157894	0.0397358
GSSR105.4	2	0.00729927	5.28904e-05	0.00727258
GSSR105.5	16	0.0583942	0.000401345	0.0200336
GSSR105.6	2	0.00729927	2.62508e-05	0.00512355
HS050.1	2	0.00729927	2.62508e-05	0.00512355
HS050.2	242	0.883212	0.000539794	0.0232335
HS050.3	28	0.10219	0.000456569	0.0213675
HS050.4	2	0.00729927	2.62508e-05	0.00512355
HS094.1	2	0.00729927	2.62508e-05	0.00512355
HS094.2	54	0.19708	0.000941917	0.0306907
HS094.3	66	0.240876	0.00117487	0.0342763
HS094.4	150	0.547445	0.00159527	0.0399408
HS094.5	2	0.00729927	2.62508e-05	0.00512355
HS123.1	7	0.0255474	0.000168394	0.0129767
HS123.2	1	0.00364964	1.32226e-05	0.00363629
HS123.3	242	0.883212	0.000646352	0.0254235
HS123.4	1	0.00364964	1.32226e-05	0.00363629
HS123.5	23	0.0839416	0.000468042	0.0216343
HS137.1	11	0.040146	0.000134754	0.0116084
HS137.2	85	0.310219	0.00125556	0.0354339
HS137.3	6	0.0218978	0.000129698	0.0113885
HS137.4	171	0.624088	0.00124623	0.035302
HS137.5	1	0.00364964	1.32226e-05	0.00363629
HS142.1	1	0.00364964	1.32226e-05	0.00363629
HS142.2	39	0.142336	0.00069127	0.026292
HS142.3	224	0.817518	0.000902443	0.0300407
HS142.4	10	0.0364964	0.000230035	0.0151669
HS143.1	2	0.00729927	2.62508e-05	0.00512355
HS143.2	1	0.00364964	1.32226e-05	0.00363629
HS143.3	17	0.0620438	0.000198339	0.0140833
HS143.4	42	0.153285	0.000840802	0.0289966
HS143.5	212	0.773723	0.00111809	0.0334378
HS176.1	28	0.10219	0.000563128	0.0237303
HS176.2	62	0.226277	0.00119801	0.0346122
HS176.3	183	0.667883	0.00149921	0.0387196
HS176.4	1	0.00364964	1.32226e-05	0.00363629
HS184.1	1	0.00364964	1.32226e-05	0.00363629
HS184.2	48	0.175182	0.0010547	0.0324761
HS184.3	195	0.711679	0.00140451	0.0374768
HS184.4	2	0.00729927	2.62508e-05	0.00512355
HS184.5	26	0.0948905	0.000546988	0.0233878
HS184.6	2	0.00729927	2.62508e-05	0.00512355
HS225.1	210	0.766423	0.00120015	0.0346431
HS225.2	62	0.226277	0.00117137	0.0342253
HS225.3	2	0.00729927	5.28904e-05	0.00727258
HS226.1	202	0.737226	0.00114764	0.0338769
HS226.2	72	0.262774	0.00114764	0.0338769
HS250.1	1	0.00364964	1.32226e-05	0.00363629
HS250.2	133	0.485401	0.00141035	0.0375546
HS250.3	134	0.489051	0.00142435	0.0377405
HS250.4	6	0.0218978	0.000129698	0.0113885
HS294.1	150	0.547445	0.00167519	0.0409291
HS294.2	124	0.452555	0.00167519	0.0409291
HS300.1	5	0.0182482	9.08082e-05	0.00952933
HS300.2	171	0.624088	0.00148599	0.0385485
HS300.3	93	0.339416	0.00141015	0.037552
HS300.4	3	0.0109489	6.57242e-05	0.00810704
HS300.5	2	0.00729927	5.28904e-05	0.00727258
SBI005.1	182	0.669118	0.00135761	0.0368457
SBI005.2	86	0.316176	0.00131944	0.0363241
SBI005.3	4	0.0147059	0.000106541	0.0103219
SBI007.1	2	0.00729927	5.28904e-05	0.00727258
SBI007.2	2	0.00729927	5.28904e-05	0.00727258
SBI007.3	48	0.175182	0.000974779	0.0312214
SBI007.4	219	0.79927	0.00107784	0.0328304
SBI007.5	3	0.0109489	6.57242e-05	0.00810704
SBI009.1	2	0.00729927	5.28904e-05	0.00727258
SBI009.2	30	0.109489	0.00055185	0.0234915
SBI009.3	204	0.744526	0.00114862	0.0338913
SBI009.4	2	0.00729927	5.28904e-05	0.00727258
SBI009.5	3	0.0109489	6.57242e-05	0.00810704
SBI009.6	33	0.120438	0.000679992	0.0260767
SBI012.1	91	0.332117	0.00141929	0.0376735
SBI012.2	183	0.667883	0.00141929	0.0376735
SBI013.1	137	0.5	0.00149182	0.0386241
SBI013.2	137	0.5	0.00149182	0.0386241
SBI014.1	265	0.967153	0.000218562	0.0147838
SBI014.2	9	0.0328467	0.000218562	0.0147838
SBI017.1	33	0.120438	0.000679992	0.0260767
SBI017.2	241	0.879562	0.000679992	0.0260767
SBI019.1	12	0.0437956	0.000279036	0.0167044
SBI019.2	262	0.956204	0.000279036	0.0167044
SBI021.1	86	0.313869	0.00157194	0.0396476
SBI021.2	188	0.686131	0.00157194	0.0396476
SBI023.1	45	0.166667	0.00090535	0.030089
SBI023.2	225	0.833333	0.00090535	0.030089
SBI025.1	190	0.693431	0.00136523	0.0369491
SBI025.2	2	0.00729927	2.62508e-05	0.00512355
SBI025.3	82	0.29927	0.00137087	0.0370253
SBI027.1	1	0.00367647	1.34171e-05	0.00366293
SBI027.2	228	0.838235	0.000834839	0.0288936
SBI027.3	37	0.136029	0.000715477	0.0267484
SBI027.4	2	0.00735294	2.66353e-05	0.00516094
SBI027.5	4	0.0147059	0.000106541	0.0103219
SBI028.1	157	0.572993	0.00158613	0.0398262
SBI028.2	117	0.427007	0.00158613	0.0398262
SBI030.1	256	0.941176	0.000325985	0.018055
SBI030.2	16	0.0588235	0.000325985	0.018055
SBI031.1	193	0.70438	0.00132012	0.0363335
SBI031.2	81	0.29562	0.00132012	0.0363335
SBI032.1	92	0.335766	0.00128162	0.0357997
SBI032.2	182	0.664234	0.00128162	0.0357997
SBI033.1	84	0.306569	0.00125868	0.0354778
SBI033.2	66	0.240876	0.00104167	0.0322749
SBI033.3	120	0.437956	0.00147704	0.0384323
SBI033.4	4	0.0145985	0.000105003	0.0102471
SBI034.1	212	0.773723	0.00122465	0.034995
SBI034.2	62	0.226277	0.00122465	0.034995
SBI035.1	9	0.0328467	0.000218562	0.0147838
SBI035.2	119	0.434307	0.00156688	0.0395838
SBI035.3	76	0.277372	0.00124993	0.0353543
SBI035.4	66	0.240876	0.00120151	0.0346628
SBI035.5	4	0.0145985	0.000105003	0.0102471
SBI036.1	34	0.124088	0.000660158	0.0256935
SBI036.2	240	0.875912	0.000660158	0.0256935
SBI041.1	5	0.0182482	0.000117448	0.0108373
SBI041.2	26	0.0948905	0.000546988	0.0233878
SBI041.3	4	0.0145985	7.83634e-05	0.00885231
SBI041.4	238	0.868613	0.000753105	0.0274428
SBI041.5	1	0.00364964	1.32226e-05	0.00363629
SBI042.1	192	0.70073	0.00129095	0.0359299
SBI042.2	1	0.00364964	1.32226e-05	0.00363629
SBI042.3	81	0.29562	0.00126684	0.0355927
SBI043.1	33	0.120438	0.000626713	0.0250342
SBI043.2	241	0.879562	0.000626713	0.0250342
SBI048.1	89	0.324818	0.00140101	0.0374301
SBI048.2	185	0.675182	0.00140101	0.0374301
SBI050.1	209	0.762774	0.000987807	0.0314294
SBI050.2	2	0.00729927	2.62508e-05	0.00512355
SBI050.3	63	0.229927	0.000932777	0.0305414
SBI051.1	2	0.00729927	2.62508e-05	0.00512355
SBI051.2	145	0.529197	0.0014856	0.0385435
SBI051.3	127	0.463504	0.00145546	0.0381505
SBI054.1	54	0.19708	0.000835358	0.0289026
SBI054.2	203	0.740876	0.000908471	0.0301409
SBI054.3	17	0.0620438	0.000251619	0.0158625
SBI055.1	176	0.647059	0.00154405	0.0392945
SBI055.2	96	0.352941	0.00154405	0.0392945
SBI057.1	181	0.660584	0.00141015	0.037552
SBI057.2	93	0.339416	0.00141015	0.037552
SBI058.1	1	0.00364964	1.32226e-05	0.00363629
SBI058.2	98	0.357664	0.00141054	0.0375572
SBI058.3	14	0.0510949	0.00027398	0.0165523
SBI058.4	1	0.00364964	1.32226e-05	0.00363629
SBI058.5	158	0.576642	0.00151554	0.03893
SBI058.6	2	0.00729927	5.28904e-05	0.00727258
SBI060.1	220	0.80292	0.000995196	0.0315467
SBI060.2	54	0.19708	0.000995196	0.0315467
SBI061.1	73	0.266423	0.00112023	0.0334698
SBI061.2	201	0.733577	0.00112023	0.0334698
SBI062.1	115	0.419708	0.00157796	0.0397236
SBI062.2	159	0.580292	0.00157796	0.0397236
SBI064.1	209	0.762774	0.00109437	0.0330812
SBI064.2	65	0.237226	0.00109437	0.0330812
SBI069.1	145	0.529197	0.00140568	0.0374924
SBI069.2	129	0.470803	0.00140568	0.0374924
SBI071.1	89	0.324818	0.00132109	0.0363469
SBI071.2	185	0.675182	0.00132109	0.0363469
SBI075.1	112	0.411765	0.0013755	0.0370877
SBI075.2	160	0.588235	0.0013755	0.0370877
SBM064.1	2	0.00729927	5.28904e-05	0.00727258
SBM064.2	1	0.00364964	1.32226e-05	0.00363629
SBM064.3	155	0.565693	0.000314815	0.017743
SBM064.4	5	0.0182482	6.41686e-05	0.00801053
SBM064.5	50	0.182482	0.000422929	0.0205652
SBM064.6	61	0.222628	0.000530654	0.0230359
SBM069.1	1	0.00364964	1.32226e-05	0.00363629
SBM069.2	4	0.0145985	5.17237e-05	0.00719192
SBM069.3	56	0.20438	0.001107	0.0332717
SBM069.4	180	0.656934	0.00151185	0.0388825
SBM069.5	33	0.120438	0.000679992	0.0260767
SBM073.1	1	0.00364964	1.32226e-05	0.00363629
SBM073.2	13	0.0474453	0.000263286	0.0162261
SBM073.3	3	0.0109489	6.57242e-05	0.00810704
SBM073.4	5	0.0182482	0.000117448	0.0108373
SBM073.5	116	0.423358	0.00023684	0.0153896
SBM073.6	7	0.0255474	0.000115114	0.0107291
SBM073.7	1	0.00364964	1.32226e-05	0.00363629
SBM073.8	127	0.463504	0.000150116	0.0122522
SBM073.9	1	0.00364964	1.32226e-05	0.00363629
SBM1111.1	194	0.708029	0.00132246	0.0363656
SBM1111.2	80	0.291971	0.00132246	0.0363656
SBM1120.1	4	0.0145985	0.000105003	0.0102471
SBM1120.2	192	0.70073	0.00113112	0.0336321
SBM1120.3	1	0.00364964	1.32226e-05	0.00363629
SBM1120.4	2	0.00729927	5.28904e-05	0.00727258
SBM1120.5	75	0.273723	0.00103817	0.0322206
SBM180.1	46	0.167883	0.000913138	0.0302182
SBM180.2	224	0.817518	0.000982362	0.0313427
SBM180.3	4	0.0145985	0.000105003	0.0102471
SBM262.1	48	0.176471	0.000906396	0.0301064
SBM262.2	124	0.455882	0.00168876	0.0410945
SBM262.3	10	0.0367647	0.000233357	0.015276
SBM262.4	16	0.0588235	0.00038005	0.0194949
SBM262.5	70	0.257353	0.00105388	0.0324636
SBM262.6	4	0.0147059	0.000106541	0.0103219
SBM268.1	2	0.00729927	2.62508e-05	0.00512355
SBM268.2	39	0.142336	0.000371594	0.0192768
SBM268.3	95	0.346715	0.000387928	0.0196959
SBM268.4	39	0.142336	0.000371594	0.0192768
SBM268.5	98	0.357664	0.000398234	0.0199558
SBM268.6	1	0.00364964	1.32226e-05	0.00363629
SBM593.1	1	0.00364964	1.32226e-05	0.00363629
SBM593.2	16	0.0583942	0.000321426	0.0179284
SBM593.3	23	0.0839416	0.000468042	0.0216343
SBM593.4	107	0.390511	0.00135104	0.0367565
SBM593.5	114	0.416058	0.00134715	0.0367036
SBM593.6	9	0.0328467	0.000191922	0.0138536
SBM593.7	4	0.0145985	0.000105003	0.0102471
SBM750.1	1	0.00364964	1.32226e-05	0.00363629
SBM750.2	63	0.229927	0.00111926	0.0334553
SBM750.3	209	0.762774	0.00114764	0.0338769
SBM750.4	1	0.00364964	1.32226e-05	0.00363629
SBM768.1	2	0.00735294	2.66353e-05	0.00516094
SBM768.2	4	0.0147059	0.000106541	0.0103219
SBM768.3	25	0.0919118	0.000275795	0.0166071
SBM768.4	3	0.0110294	3.96548e-05	0.00629721
SBM768.5	104	0.382353	0.000330755	0.0181867
SBM768.6	132	0.485294	5.24756e-05	0.007244
SBM768.7	2	0.00735294	2.66353e-05	0.00516094
Y1972.1	156	0.573529	0.00171738	0.0414413
Y1972.2	41	0.150735	0.000900731	0.0300122
Y1972.3	75	0.275735	0.00140084	0.0374278
ZHY01.1	84	0.306569	0.000432846	0.020805
ZHY01.2	32	0.116788	0.000326676	0.0180742
ZHY01.3	106	0.386861	0.000346121	0.0186043
ZHY01.4	52	0.189781	0.000429735	0.02073
ZHY023.1	4	0.0145985	0.000105003	0.0102471
ZHY023.2	40	0.145985	0.000830108	0.0288116
ZHY023.3	1	0.00364964	1.32226e-05	0.00363629
ZHY023.4	229	0.835766	0.000935305	0.0305828
ZM030.1	46	0.167883	0.000939778	0.0306558
ZM030.2	228	0.832117	0.000939778	0.0306558
ZM0688.1	146	0.532847	0.00144399	0.0379998
ZM0688.2	1	0.00364964	1.32226e-05	0.00363629
ZM0688.3	124	0.452555	0.00143543	0.0378871
ZM0688.4	3	0.0109489	6.57242e-05	0.00810704
ZM0740.1	234	0.854015	0.000856747	0.0292702
ZM0740.2	36	0.131387	0.000779745	0.0279239
ZM0740.3	4	0.0145985	0.000105003	0.0102471
ZM0912.1	1	0.00364964	1.32226e-05	0.00363629
ZM0912.2	1	0.00364964	1.32226e-05	0.00363629
ZM0912.3	99	0.361314	0.00148463	0.0385309
ZM0912.4	168	0.613139	0.00151827	0.0389649
ZM0912.5	5	0.0182482	0.000117448	0.0108373
ZM0961.1	31	0.113139	0.000639158	0.0252816
ZM0961.2	1	0.00364964	1.32226e-05	0.00363629
ZM0961.3	1	0.00364964	1.32226e-05	0.00363629
ZM0961.4	241	0.879562	0.000653353	0.0255608
ZM0974.1	138	0.50365	0.00142513	0.0377508
ZM0974.2	4	0.0145985	0.000105003	0.0102471
ZM0974.3	132	0.481752	0.00142279	0.0377199
ZM1043.1	4	0.0145985	0.000105003	0.0102471
ZM1043.2	2	0.00729927	5.28904e-05	0.00727258
ZM1043.3	81	0.29562	0.00134676	0.0366983
ZM1043.4	186	0.678832	0.0014049	0.037482
ZM1043.5	1	0.00364964	1.32226e-05	0.00363629
ZM1044.1	80	0.291971	0.00129582	0.0359974
ZM1044.2	194	0.708029	0.00129582	0.0359974
ZM1179.1	2	0.00735294	5.36682e-05	0.00732586
ZM1179.2	197	0.724265	0.00131974	0.0363282
ZM1179.3	69	0.253676	0.00124341	0.0352621
ZM1179.4	4	0.0147059	0.000106541	0.0103219
ZM1197.1	139	0.511029	0.00168866	0.0410933
ZM1197.2	127	0.466912	0.0016815	0.0410061
ZM1197.3	6	0.0220588	0.000158619	0.0125944
ZM1413.1	2	0.00729927	2.62508e-05	0.00512355
ZM1413.2	181	0.660584	0.00119704	0.0345982
ZM1413.4	90	0.328467	0.00121045	0.0347916
ZM1413.5	1	0.00364964	1.32226e-05	0.00363629
ZM1488.1	95	0.346715	0.00118712	0.0344546
ZM1488.2	103	0.375912	0.00121959	0.0349226
ZM1488.3	75	0.273723	0.00125129	0.0353735
ZM1488.4	1	0.00364964	1.32226e-05	0.00363629

## Sheet: AF of different type
Allele	WIC[L]	WLR	BIC	BLR	Wild
GB072.1	0	0	0	0	0.5
GB072.2	0.3786	0.3387	0.4583	0.1923	0.375
GB072.3	0.2643	0.1129	0	0	0
GB072.4	0.3571	0.5484	0.5417	0.8077	0.125
GB108.1	0	0	0	0	0.75
GB108.2	0.7071	0.5161	0.625	0.6923	0.125
GB108.3	0.0857	0.1774	0.0833	0.0385	0
GB108.4	0.2071	0.3065	0.2917	0.2692	0.125
GB173.1	0	0	0	0.0769	0.625
GB173.2	0.2357	0.5323	0.5833	0.5769	0.125
GB173.3	0.6429	0.4355	0.3333	0.2308	0.25
GB173.4	0.1214	0.0323	0.0833	0.1154	0
GB182.1	0.0214	0.0484	0	0.0385	0
GB182.2	0.0286	0.0645	0.1667	0	0.625
GB182.3	0.95	0.8871	0.8333	0.9615	0.375
GSSR007.1	0.3286	0.129	0.1667	0.1923	0.125
GSSR007.2	0.6714	0.871	0.8333	0.8077	0.25
GSSR007.3	0	0	0	0	0.375
GSSR007.4	0	0	0	0	0.25
GSSR037.1	0.2143	0.4355	0.25	0.1538	0
GSSR037.2	0.7857	0.5645	0.75	0.8462	0.5
GSSR037.3	0	0	0	0	0.5
GSSR045.1	0	0	0	0.0769	0
GSSR045.2	0.3929	0.4516	0.4583	0.7692	0.25
GSSR045.3	0.6071	0.5484	0.5417	0.1538	0.75
GSSR054.1	0	0	0	0	0.125
GSSR054.2	0.2357	0.4194	0.5	0.7692	0.375
GSSR054.3	0.7643	0.5806	0.5	0.2308	0
GSSR054.4	0	0	0	0	0.5
GSSR071.1	0	0	0	0	0.375
GSSR071.2	0.85	0.5484	0.8333	0.3462	0.25
GSSR071.3	0.15	0.4516	0.1667	0.6538	0.125
GSSR071.4	0	0	0	0	0.25
GSSR074.1	0	0	0	0	0.5
GSSR074.2	0.8714	0.6935	0.2917	0.4615	0.125
GSSR074.3	0	0.0323	0	0	0.25
GSSR074.4	0.1286	0.2742	0.7083	0.5385	0.125
GSSR083.1	0.0143	0	0	0	0
GSSR083.2	0.5429	0.4032	0.4167	0.2308	0
GSSR083.3	0.1786	0.3387	0.2083	0.4615	0
GSSR083.4	0.2643	0.2581	0.375	0.2692	0.125
GSSR083.5	0	0	0	0	0.25
GSSR083.6	0	0	0	0	0.5
GSSR083.7	0	0	0	0.0385	0
GSSR083.8	0	0	0	0	0.125
GSSR090.1	0	0	0	0	0.5
GSSR090.2	0	0	0	0	0.125
GSSR090.3	0.3333	0.2258	0.0833	0.2308	0.25
GSSR090.4	0.6667	0.7742	0.9167	0.7692	0.125
GSSR105.1	0.0429	0.0645	0.0417	0.1923	0
GSSR105.2	0.2786	0.1613	0.2083	0.3462	0
GSSR105.3	0.6786	0.7419	0.4167	0.2308	0.5
GSSR105.4	0	0	0	0.0769	0
GSSR105.5	0	0.0323	0.3333	0.1538	0.25
GSSR105.6	0	0	0	0	0.25
HS050.1	0	0	0	0	0.25
HS050.2	0.9357	0.8871	1	0.8462	0.125
HS050.3	0.0643	0.1129	0	0.1538	0.375
HS050.4	0	0	0	0	0.25
HS094.1	0	0	0	0	0.25
HS094.2	0.25	0.2258	0.125	0.0385	0
HS094.3	0.2143	0.129	0.5417	0.3462	0.375
HS094.4	0.5357	0.6452	0.3333	0.6154	0.125
HS094.5	0	0	0	0	0.25
HS123.1	0	0.0806	0	0	0.25
HS123.2	0	0	0	0	0.125
HS123.3	0.95	0.8226	0.9167	0.7308	0.375
HS123.4	0	0	0	0	0.125
HS123.5	0.05	0.0968	0.0833	0.2692	0.125
HS137.1	0.0357	0.0484	0.0417	0.0385	0
HS137.2	0.3214	0.3065	0.125	0.3462	0.5
HS137.3	0.0143	0.0484	0	0	0.125
HS137.4	0.6286	0.5968	0.8333	0.6154	0.25
HS137.5	0	0	0	0	0.125
HS142.1	0	0	0	0	0.125
HS142.2	0.0643	0.3226	0.1667	0.0385	0.25
HS142.3	0.9071	0.6452	0.8333	0.9615	0.125
HS142.4	0.0286	0.0323	0	0	0.5
HS143.1	0	0	0	0	0.25
HS143.2	0	0	0	0	0.125
HS143.3	0.0643	0.0484	0.0417	0.0385	0.125
HS143.4	0.15	0.2258	0.125	0	0.375
HS143.5	0.7857	0.7258	0.8333	0.9615	0.125
HS176.1	0.1286	0.1129	0	0.0385	0
HS176.2	0.0143	0.4194	0.4583	0.4231	0.875
HS176.3	0.8571	0.4677	0.5417	0.5385	0
HS176.4	0	0	0	0	0.125
HS184.1	0	0	0	0	0.125
HS184.2	0.2571	0.129	0.0833	0	0
HS184.3	0.7429	0.7742	0.625	0.5769	0.25
HS184.4	0	0	0	0	0.25
HS184.5	0	0.0968	0.2917	0.4231	0.125
HS184.6	0	0	0	0	0.25
HS225.1	0.8714	0.7419	0.625	0.4615	0.5
HS225.2	0.1286	0.2581	0.375	0.5385	0.25
HS225.3	0	0	0	0	0.25
HS226.1	0.8143	0.629	0.625	0.8846	0.5
HS226.2	0.1857	0.371	0.375	0.1154	0.5
HS250.1	0	0	0	0	0.125
HS250.2	0.4929	0.3871	0.5417	0.8077	0.375
HS250.3	0.5071	0.5806	0.4583	0.1154	0.375
HS250.4	0	0.0323	0	0.0769	0.125
HS294.1	0.6429	0.5161	0.5417	0.2308	0.5
HS294.2	0.3571	0.4839	0.4583	0.7692	0.5
HS300.1	0.0071	0.0323	0	0	0.25
HS300.2	0.6214	0.7742	0.375	0.5	0.125
HS300.3	0.3714	0.1935	0.625	0.4231	0.25
HS300.4	0	0	0	0.0769	0.125
HS300.5	0	0	0	0	0.25
SBI005.1	0.5725	0.7258	0.9583	0.8462	0.375
SBI005.2	0.4275	0.2742	0.0417	0.1538	0.125
SBI005.3	0	0	0	0	0.5
SBI007.1	0	0.0323	0	0	0
SBI007.2	0	0.0323	0	0	0
SBI007.3	0.2286	0.1613	0.0833	0.0769	0.25
SBI007.4	0.7714	0.7419	0.9167	0.9231	0.625
SBI007.5	0	0.0323	0	0	0.125
SBI009.1	0	0	0	0	0.25
SBI009.2	0.1571	0.0806	0.0417	0	0.125
SBI009.3	0.8143	0.8065	0.625	0.4231	0.25
SBI009.4	0.0143	0	0	0	0
SBI009.5	0	0	0	0	0.375
SBI009.6	0.0143	0.1129	0.3333	0.5769	0
SBI012.1	0.2071	0.4194	0.4167	0.7308	0.375
SBI012.2	0.7929	0.5806	0.5833	0.2692	0.625
SBI013.1	0.5143	0.4355	0.5833	0.6154	0.5
SBI013.2	0.4857	0.5645	0.4167	0.3846	0.5
SBI014.1	1	0.9677	1	0.8846	0.75
SBI014.2	0	0.0323	0	0.1154	0.25
SBI017.1	0.0857	0.0806	0.1667	0.2308	0.5
SBI017.2	0.9143	0.9194	0.8333	0.7692	0.5
SBI019.1	0	0.0323	0.0417	0.1538	0.375
SBI019.2	1	0.9677	0.9583	0.8462	0.625
SBI021.1	0.3	0.3548	0.1667	0.3077	0.25
SBI021.2	0.7	0.6452	0.8333	0.6923	0.75
SBI023.1	0.0786	0.2097	0.25	0.3462	0.25
SBI023.2	0.9214	0.7903	0.75	0.6538	0.75
SBI025.1	0.6571	0.7258	0.8333	0.6154	0.625
SBI025.2	0	0	0	0	0.25
SBI025.3	0.3429	0.2742	0.1667	0.3846	0.125
SBI027.1	0	0.0167	0	0	0
SBI027.2	0.8571	0.7833	0.9167	0.9231	0.5
SBI027.3	0.1429	0.2	0.0417	0.0385	0
SBI027.4	0	0	0.0417	0.0385	0
SBI027.5	0	0	0	0	0.5
SBI028.1	0.6929	0.4839	0.5833	0.1923	0.875
SBI028.2	0.3071	0.5161	0.4167	0.8077	0.125
SBI030.1	0.8929	1	1	1	1
SBI030.2	0.1071	0	0	0	0
SBI031.1	0.8	0.7419	0.4167	0.2692	1
SBI031.2	0.2	0.2581	0.5833	0.7308	0
SBI032.1	0.2071	0.3548	0.5833	0.7692	0.5
SBI032.2	0.7929	0.6452	0.4167	0.2308	0.5
SBI033.1	0.2214	0.5	0.2917	0.1538	0.125
SBI033.2	0.3286	0.2097	0.125	0.1154	0
SBI033.3	0.45	0.2903	0.5833	0.7308	0.375
SBI033.4	0	0	0	0	0.5
SBI034.1	0.8857	0.7097	0.7083	0.5	0.5
SBI034.2	0.1143	0.2903	0.2917	0.5	0.5
SBI035.1	0	0	0.0833	0.0385	0.5
SBI035.2	0.4429	0.5	0.25	0.4231	0.25
SBI035.3	0.3286	0.2419	0.2917	0.3077	0
SBI035.4	0.2143	0.2581	0.375	0.2308	0
SBI035.5	0.0143	0	0	0	0.25
SBI036.1	0.0929	0.129	0.0833	0.1538	0
SBI036.2	0.9071	0.871	0.9167	0.8462	1
SBI041.1	0	0	0	0	0.625
SBI041.2	0.0786	0.0806	0.125	0.1538	0
SBI041.3	0	0.0161	0	0.1154	0
SBI041.4	0.9214	0.9032	0.875	0.7308	0.25
SBI041.5	0	0	0	0	0.125
SBI042.1	0.7071	0.7903	0.75	0.7308	0.125
SBI042.2	0	0	0	0	0.125
SBI042.3	0.2929	0.2097	0.25	0.2692	0.75
SBI043.1	0	0.129	0.2917	0.6154	0.125
SBI043.2	1	0.871	0.7083	0.3846	0.875
SBI048.1	0.2357	0.5484	0.2917	0.0769	0.625
SBI048.2	0.7643	0.4516	0.7083	0.9231	0.375
SBI050.1	0.7929	0.8226	0.5	0.7692	0.5
SBI050.2	0	0	0	0	0.25
SBI050.3	0.2071	0.1774	0.5	0.2308	0.25
SBI051.1	0	0	0	0	0.25
SBI051.2	0.4357	0.8548	0.2917	0.3462	0.5
SBI051.3	0.5643	0.1452	0.7083	0.6538	0.25
SBI054.1	0.2286	0.1613	0.1667	0.2692	0
SBI054.2	0.7429	0.7742	0.7917	0.5769	0.75
SBI054.3	0.0286	0.0645	0.0417	0.1538	0.25
SBI055.1	0.7357	0.371	0.6667	0.9615	0.8333
SBI055.2	0.2643	0.629	0.3333	0.0385	0.1667
SBI057.1	0.7071	0.5806	0.5417	0.7692	0.625
SBI057.2	0.2929	0.4194	0.4583	0.2308	0.375
SBI058.1	0	0	0	0.0385	0
SBI058.2	0.2714	0.5	0.375	0.4615	0
SBI058.3	0.0071	0.0645	0	0.0769	0.75
SBI058.4	0	0	0	0	0.125
SBI058.5	0.7214	0.4032	0.625	0.4231	0.125
SBI058.6	0	0.0323	0	0	0
SBI060.1	0.9143	0.6935	0.5417	0.6923	0.875
SBI060.2	0.0857	0.3065	0.4583	0.3077	0.125
SBI061.1	0.1714	0.4355	0.125	0.2308	0.875
SBI061.2	0.8286	0.5645	0.875	0.7692	0.125
SBI062.1	0.4929	0.3548	0.1667	0.2308	0.5
SBI062.2	0.5071	0.6452	0.8333	0.7692	0.5
SBI064.1	0.9214	0.7903	0.4167	0.3462	0.25
SBI064.2	0.0786	0.2097	0.5833	0.6538	0.75
SBI069.1	0.5071	0.4032	0.5417	0.7308	1
SBI069.2	0.4929	0.5968	0.4583	0.2692	0
SBI071.1	0.2643	0.5	0.25	0.1538	0.75
SBI071.2	0.7357	0.5	0.75	0.8462	0.25
SBI075.1	0.25	0.4677	0.5455	0.8846	0.375
SBI075.2	0.75	0.5323	0.4545	0.1154	0.625
SBM064.1	0	0	0	0	0.25
SBM064.2	0	0	0	0	0.125
SBM064.3	0.5857	0.5645	0.5417	0.5769	0.25
SBM064.4	0.0214	0.0161	0.0417	0	0
SBM064.5	0.2429	0.1452	0.0833	0.0769	0
SBM064.6	0.15	0.2742	0.3333	0.3462	0.375
SBM069.1	0	0	0	0	0.125
SBM069.2	0.0071	0	0.0417	0	0.25
SBM069.3	0.1143	0.2742	0.3333	0.4231	0
SBM069.4	0.7071	0.6452	0.5833	0.5	0.625
SBM069.5	0.1714	0.0806	0.0417	0.0769	0
SBM073.1	0	0	0	0	0.125
SBM073.2	0.0214	0.0323	0.0833	0.0769	0
SBM073.3	0	0.0484	0	0	0
SBM073.4	0	0.0161	0	0.1538	0
SBM073.5	0.4857	0.4194	0.3333	0.3462	0.125
SBM073.6	0	0.0161	0.125	0.0769	0
SBM073.7	0	0.0161	0	0	0
SBM073.8	0.4929	0.4516	0.4583	0.3462	0.625
SBM073.9	0	0	0	0	0.125
SBM1111.1	0.7857	0.5645	0.7083	0.5385	0.75
SBM1111.2	0.2143	0.4355	0.2917	0.4615	0.25
SBM1120.1	0	0	0	0	0.5
SBM1120.2	0.8714	0.6774	0.4167	0.3846	0
SBM1120.3	0	0	0	0	0.125
SBM1120.4	0	0	0	0	0.25
SBM1120.5	0.1286	0.3226	0.5833	0.6154	0.125
SBM180.1	0.1214	0.129	0.125	0.5769	0.25
SBM180.2	0.8643	0.8387	0.875	0.4231	0.75
SBM180.3	0.0143	0.0323	0	0	0
SBM262.1	0.1884	0.2097	0	0.1538	0
SBM262.2	0.3768	0.5484	0.7917	0.4615	0.25
SBM262.3	0.0217	0.0645	0	0.0385	0
SBM262.4	0.0652	0.0645	0	0.0385	0.25
SBM262.5	0.3478	0.1129	0.2083	0.3077	0
SBM262.6	0	0	0	0	0.5
SBM268.1	0	0	0	0	0.25
SBM268.2	0.0571	0.2097	0.125	0.4615	0.125
SBM268.3	0.4429	0.2903	0.375	0.0385	0
SBM268.4	0.0571	0.2097	0.125	0.4615	0.125
SBM268.5	0.4429	0.2903	0.375	0.0385	0.375
SBM268.6	0	0	0	0	0.125
SBM593.1	0	0	0	0	0.125
SBM593.2	0.0214	0.0968	0.25	0.0385	0
SBM593.3	0.1071	0.0645	0.0833	0.0769	0
SBM593.4	0.4714	0.2903	0.4167	0.1538	0.375
SBM593.5	0.3357	0.5484	0.25	0.7308	0
SBM593.6	0.0643	0	0	0	0
SBM593.7	0	0	0	0	0.5
SBM750.1	0	0	0	0.0385	0
SBM750.2	0.0857	0.3548	0.2917	0.6538	0.375
SBM750.3	0.9143	0.6452	0.7083	0.3077	0.5
SBM750.4	0	0	0	0	0.125
SBM768.1	0	0	0	0	0.25
SBM768.2	0	0.0645	0	0	0
SBM768.3	0.058	0.129	0.0833	0.1923	0
SBM768.4	0	0	0	0.0385	0.25
SBM768.5	0.442	0.3387	0.4167	0.2692	0
SBM768.6	0.5	0.4677	0.5	0.5	0.25
SBM768.7	0	0	0	0	0.25
Y1972.1	0.7464	0.3548	0.1667	0.3846	0.5
Y1972.2	0.0435	0.2581	0.4583	0.2308	0.25
Y1972.3	0.2101	0.3871	0.375	0.3846	0.25
ZHY01.1	0.35	0.2581	0.2917	0.1923	0.125
ZHY01.2	0.0786	0.1935	0.125	0.1538	0.125
ZHY01.3	0.4214	0.3065	0.375	0.3462	0.5
ZHY01.4	0.15	0.2419	0.2083	0.3077	0.25
ZHY023.1	0	0	0	0	0.5
ZHY023.2	0.0786	0.1774	0.1667	0.4231	0.25
ZHY023.3	0	0	0	0	0.125
ZHY023.4	0.9214	0.8226	0.8333	0.5769	0.125
ZM030.1	0.0786	0.1613	0.2083	0.4615	0.75
ZM030.2	0.9214	0.8387	0.7917	0.5385	0.25
ZM0688.1	0.65	0.5484	0.1667	0.2308	0.125
ZM0688.2	0	0	0	0	0.125
ZM0688.3	0.35	0.4516	0.8333	0.7692	0.375
ZM0688.4	0	0	0	0	0.375
ZM0740.1	1	0.8548	0.5833	0.5385	0.125
ZM0740.2	0	0.1452	0.4167	0.4615	0.375
ZM0740.3	0	0	0	0	0.5
ZM0912.1	0	0	0	0	0.125
ZM0912.2	0	0	0	0	0.125
ZM0912.3	0.3143	0.5484	0.3333	0.2308	0.125
ZM0912.4	0.6857	0.4194	0.6667	0.7692	0.25
ZM0912.5	0	0.0323	0	0	0.375
ZM0961.1	0.05	0.1613	0.25	0.2308	0.125
ZM0961.2	0	0	0	0	0.125
ZM0961.3	0	0	0	0	0.125
ZM0961.4	0.95	0.8387	0.75	0.7692	0.625
ZM0974.1	0.3571	0.6452	0.7917	0.7692	0.375
ZM0974.2	0	0.0323	0	0.0769	0
ZM0974.3	0.6429	0.3226	0.2083	0.1538	0.625
ZM1043.1	0	0	0	0	0.5
ZM1043.2	0.0143	0	0	0	0
ZM1043.3	0.3071	0.2903	0.375	0.2308	0.125
ZM1043.4	0.6786	0.7097	0.625	0.7692	0.25
ZM1043.5	0	0	0	0	0.125
ZM1044.1	0.3071	0.2097	0.2917	0.4231	0.5
ZM1044.2	0.6929	0.7903	0.7083	0.5769	0.5
ZM1179.1	0	0	0	0	0.25
ZM1179.2	0.8214	0.7097	0.6364	0.5	0
ZM1179.3	0.1786	0.2903	0.3636	0.5	0.25
ZM1179.4	0	0	0	0	0.5
ZM1197.1	0.5507	0.6613	0.4167	0.0769	0.25
ZM1197.2	0.4493	0.3387	0.5833	0.8462	0.25
ZM1197.3	0	0	0	0.0769	0.5
ZM1413.1	0	0	0	0	0.25
ZM1413.2	0.6643	0.5968	0.8333	0.7308	0.5
ZM1413.4	0.3357	0.4032	0.1667	0.2692	0.125
ZM1413.5	0	0	0	0	0.125
ZM1488.1	0.3714	0.1774	0.5	0.5769	0.25
ZM1488.2	0.3643	0.4839	0.3333	0.2308	0.375
ZM1488.3	0.2643	0.3387	0.1667	0.1923	0.25
ZM1488.4	0	0	0	0	0.125

## Sheet: AF of different releasing perio
Allele	1970s	1980s	1990s	2000s	2010s	LR
GB072.1	0	0	0	0	0	0.037
GB072.2	0.5625	0.4	0.4	0.4306	0.25	0.287
GB072.3	0.125	0.25	0.25	0.1667	0.375	0.1019
GB072.4	0.3125	0.35	0.35	0.4028	0.375	0.5741
GB108.1	0	0	0	0	0	0.0556
GB108.2	0.75	0.4	0.75	0.7222	0.75	0.5556
GB108.3	0	0.25	0	0.0972	0.0833	0.1111
GB108.4	0.25	0.35	0.25	0.1806	0.1667	0.2778
GB173.1	0	0	0	0	0	0.0648
GB173.2	0.4375	0.25	0.4	0.2639	0.2917	0.463
GB173.3	0.5625	0.6	0.5	0.5833	0.6667	0.4074
GB173.4	0	0.15	0.1	0.1528	0.0417	0.0648
GB182.1	0	0.05	0	0.0139	0.0417	0.037
GB182.2	0	0.1	0.1	0.0278	0.0833	0.0833
GB182.3	1	0.85	0.9	0.9583	0.875	0.8796
GSSR007.1	0	0.3	0.5	0.3056	0.25	0.1852
GSSR007.2	1	0.7	0.5	0.6944	0.75	0.7685
GSSR007.3	0	0	0	0	0	0.0278
GSSR007.4	0	0	0	0	0	0.0185
GSSR037.1	0.1875	0.4	0.1	0.2083	0.25	0.3056
GSSR037.2	0.8125	0.6	0.9	0.7917	0.75	0.6574
GSSR037.3	0	0	0	0	0	0.037
GSSR045.1	0	0	0	0	0	0.0185
GSSR045.2	0.5	0.4	0.5	0.3472	0.4167	0.5093
GSSR045.3	0.5	0.6	0.5	0.6528	0.5833	0.4722
GSSR054.1	0	0	0	0	0	0.0093
GSSR054.2	0.375	0.15	0.15	0.3472	0.25	0.4722
GSSR054.3	0.625	0.85	0.85	0.6528	0.75	0.4815
GSSR054.4	0	0	0	0	0	0.037
GSSR071.1	0	0	0	0	0	0.0278
GSSR071.2	0.75	0.8	0.85	0.875	0.875	0.5093
GSSR071.3	0.25	0.2	0.15	0.125	0.125	0.4444
GSSR071.4	0	0	0	0	0	0.0185
GSSR074.1	0	0	0	0	0	0.037
GSSR074.2	0.75	0.75	0.75	0.75	0.875	0.6296
GSSR074.3	0	0	0	0	0	0.037
GSSR074.4	0.25	0.25	0.25	0.25	0.125	0.2963
GSSR083.1	0.125	0	0	0	0	0
GSSR083.2	0.5	0.4	0.55	0.4861	0.6667	0.3611
GSSR083.3	0.125	0.3	0.35	0.2083	0	0.3056
GSSR083.4	0.25	0.3	0.1	0.3056	0.3333	0.2593
GSSR083.5	0	0	0	0	0	0.0185
GSSR083.6	0	0	0	0	0	0.037
GSSR083.7	0	0	0	0	0	0.0093
GSSR083.8	0	0	0	0	0	0.0093
GSSR090.1	0	0	0	0	0	0.037
GSSR090.2	0	0	0	0	0	0.0093
GSSR090.3	0.3571	0.2	0.5	0.25	0.25	0.25
GSSR090.4	0.6429	0.8	0.5	0.75	0.75	0.7037
GSSR105.1	0.125	0	0.1	0.0139	0	0.1019
GSSR105.2	0.125	0.25	0.15	0.3194	0.4167	0.1852
GSSR105.3	0.75	0.75	0.65	0.5833	0.5833	0.6019
GSSR105.4	0	0	0	0	0	0.0185
GSSR105.5	0	0	0.1	0.0833	0	0.0741
GSSR105.6	0	0	0	0	0	0.0185
HS050.1	0	0	0	0	0	0.0185
HS050.2	0.9375	0.9	0.95	0.9861	0.8333	0.8333
HS050.3	0.0625	0.1	0.05	0.0139	0.1667	0.1296
HS050.4	0	0	0	0	0	0.0185
HS094.1	0	0	0	0	0	0.0185
HS094.2	0.125	0.2	0.35	0.1528	0.25	0.213
HS094.3	0.375	0.1	0.15	0.3611	0.1667	0.2037
HS094.4	0.5	0.7	0.5	0.4861	0.5833	0.5463
HS094.5	0	0	0	0	0	0.0185
HS123.1	0	0	0	0	0	0.0648
HS123.2	0	0	0	0	0	0.0093
HS123.3	1	0.9	0.9	0.9444	0.9583	0.787
HS123.4	0	0	0	0	0	0.0093
HS123.5	0	0.1	0.1	0.0556	0.0417	0.1296
HS137.1	0	0	0.05	0.0417	0.0417	0.0463
HS137.2	0.375	0.35	0.4	0.1667	0.4583	0.3333
HS137.3	0	0.1	0	0	0	0.037
HS137.4	0.625	0.55	0.55	0.7917	0.5	0.5741
HS137.5	0	0	0	0	0	0.0093
HS142.1	0	0	0	0	0	0.0093
HS142.2	0.1875	0	0.2	0.0833	0	0.213
HS142.3	0.8125	0.9	0.8	0.8889	1	0.7222
HS142.4	0	0.1	0	0.0278	0	0.0556
HS143.1	0	0	0	0	0	0.0185
HS143.2	0	0	0	0	0	0.0093
HS143.3	0.125	0.05	0.15	0.0556	0	0.0463
HS143.4	0	0.1	0.25	0.1528	0.25	0.1574
HS143.5	0.875	0.85	0.6	0.7917	0.75	0.7685
HS176.1	0.125	0.1	0.2	0.0556	0.0833	0.1111
HS176.2	0.125	0	0.1	0.125	0	0.4074
HS176.3	0.75	0.9	0.7	0.8194	0.9167	0.4722
HS176.4	0	0	0	0	0	0.0093
HS184.1	0	0	0	0	0	0.0093
HS184.2	0	0.3	0.1	0.3056	0.25	0.0926
HS184.3	1	0.7	0.9	0.5972	0.75	0.6944
HS184.4	0	0	0	0	0	0.0185
HS184.5	0	0	0	0.0972	0	0.1667
HS184.6	0	0	0	0	0	0.0185
HS225.1	0.6875	0.7	1	0.875	0.7917	0.6667
HS225.2	0.3125	0.3	0	0.125	0.2083	0.3148
HS225.3	0	0	0	0	0	0.0185
HS226.1	0.625	0.8	0.85	0.7778	0.9583	0.6759
HS226.2	0.375	0.2	0.15	0.2222	0.0417	0.3241
HS250.1	0	0	0	0	0	0.0093
HS250.2	0.3125	0.35	0.7	0.4861	0.625	0.5
HS250.3	0.6875	0.65	0.3	0.5139	0.375	0.4444
HS250.4	0	0	0	0	0	0.0463
HS294.1	0.25	0.4	0.55	0.7361	0.8333	0.4537
HS294.2	0.75	0.6	0.45	0.2639	0.1667	0.5463
HS300.1	0	0	0	0	0.0417	0.037
HS300.2	0.6875	0.9	0.8	0.4306	0.625	0.6204
HS300.3	0.3125	0.1	0.2	0.5694	0.3333	0.2963
HS300.4	0	0	0	0	0	0.0278
HS300.5	0	0	0	0	0	0.0185
SBI005.1	0.6875	0.6667	0.7	0.6944	0.5417	0.6667
SBI005.2	0.3125	0.3333	0.3	0.3056	0.4583	0.2963
SBI005.3	0	0	0	0	0	0.037
SBI007.1	0	0	0	0	0	0.0185
SBI007.2	0	0	0	0	0	0.0185
SBI007.3	0.625	0.3	0.35	0.1111	0.125	0.1296
SBI007.4	0.375	0.7	0.65	0.8889	0.875	0.8056
SBI007.5	0	0	0	0	0	0.0278
SBI009.1	0	0	0	0	0	0.0185
SBI009.2	0	0.3	0.05	0.0972	0.2083	0.0926
SBI009.3	1	0.7	0.75	0.8194	0.7917	0.6389
SBI009.4	0	0	0.1	0	0	0
SBI009.5	0	0	0	0	0	0.0278
SBI009.6	0	0	0.1	0.0833	0	0.2222
SBI012.1	0.375	0.1	0.15	0.2917	0.25	0.4537
SBI012.2	0.625	0.9	0.85	0.7083	0.75	0.5463
SBI013.1	0.25	0.5	0.3	0.7222	0.4583	0.463
SBI013.2	0.75	0.5	0.7	0.2778	0.5417	0.537
SBI014.1	1	1	1	1	1	0.9352
SBI014.2	0	0	0	0	0	0.0648
SBI017.1	0	0.1	0.1	0.0833	0.0833	0.1759
SBI017.2	1	0.9	0.9	0.9167	0.9167	0.8241
SBI019.1	0	0	0	0.0139	0	0.0833
SBI019.2	1	1	1	0.9861	1	0.9167
SBI021.1	0.5	0.3	0.4	0.1944	0.25	0.3333
SBI021.2	0.5	0.7	0.6	0.8056	0.75	0.6667
SBI023.1	0	0.1	0.05	0.0694	0.25	0.25
SBI023.2	1	0.9	0.95	0.9306	0.75	0.75
SBI025.1	0.875	0.65	0.45	0.7361	0.6667	0.6759
SBI025.2	0	0	0	0	0	0.0185
SBI025.3	0.125	0.35	0.55	0.2639	0.3333	0.3056
SBI027.1	0	0	0	0	0	0.0094
SBI027.2	0.75	0.9	1	0.8472	0.7917	0.8208
SBI027.3	0.25	0.1	0	0.1389	0.2083	0.1226
SBI027.4	0	0	0	0.0139	0	0.0094
SBI027.5	0	0	0	0	0	0.0377
SBI028.1	0.8125	0.7	0.75	0.6389	0.7083	0.4444
SBI028.2	0.1875	0.3	0.25	0.3611	0.2917	0.5556
SBI030.1	1	0.9	0.95	0.9444	0.9167	0.9434
SBI030.2	0	0.1	0.05	0.0556	0.0833	0.0566
SBI031.1	0.875	0.85	0.5	0.6944	0.875	0.6574
SBI031.2	0.125	0.15	0.5	0.3056	0.125	0.3426
SBI032.1	0.25	0.15	0.35	0.3194	0.2083	0.4352
SBI032.2	0.75	0.85	0.65	0.6806	0.7917	0.5648
SBI033.1	0.4375	0.3	0.15	0.2083	0.0417	0.3889
SBI033.2	0.25	0.2	0.05	0.3889	0.4583	0.1574
SBI033.3	0.3125	0.5	0.8	0.4028	0.5	0.4167
SBI033.4	0	0	0	0	0	0.037
SBI034.1	0.75	0.7	1	0.9028	0.8333	0.6574
SBI034.2	0.25	0.3	0	0.0972	0.1667	0.3426
SBI035.1	0	0	0.1	0	0	0.0463
SBI035.2	0.75	0.35	0.35	0.3472	0.375	0.4815
SBI035.3	0	0.3	0.5	0.3611	0.2917	0.25
SBI035.4	0.25	0.35	0.05	0.2639	0.3333	0.2037
SBI035.5	0	0	0	0.0278	0	0.0185
SBI036.1	0.0625	0.15	0.1	0.0694	0.0833	0.1296
SBI036.2	0.9375	0.85	0.9	0.9306	0.9167	0.8704
SBI041.1	0	0	0	0	0	0.0463
SBI041.2	0.1875	0.1	0.2	0.0694	0	0.0833
SBI041.3	0	0	0	0	0	0.037
SBI041.4	0.8125	0.9	0.8	0.9306	1	0.8241
SBI041.5	0	0	0	0	0	0.0093
SBI042.1	0.5	0.65	0.8	0.7917	0.7083	0.6944
SBI042.2	0	0	0	0	0	0.0093
SBI042.3	0.5	0.35	0.2	0.2083	0.2917	0.2963
SBI043.1	0	0	0.05	0.0833	0	0.2315
SBI043.2	1	1	0.95	0.9167	1	0.7685
SBI048.1	0.5625	0.3	0.05	0.2222	0.125	0.4259
SBI048.2	0.4375	0.7	0.95	0.7778	0.875	0.5741
SBI050.1	0.8125	0.7	0.8	0.6806	0.8333	0.7963
SBI050.2	0	0	0	0	0	0.0185
SBI050.3	0.1875	0.3	0.2	0.3194	0.1667	0.1852
SBI051.1	0	0	0	0	0	0.0185
SBI051.2	0.5625	0.65	0.55	0.3194	0.3333	0.6481
SBI051.3	0.4375	0.35	0.45	0.6806	0.6667	0.3333
SBI054.1	0.1875	0.15	0.25	0.1667	0.25	0.2222
SBI054.2	0.8125	0.75	0.7	0.8194	0.7083	0.6852
SBI054.3	0	0.1	0.05	0.0139	0.0417	0.0926
SBI055.1	1	0.95	0.75	0.6528	0.625	0.566
SBI055.2	0	0.05	0.25	0.3472	0.375	0.434
SBI057.1	0.5	0.4	0.7	0.7222	0.8333	0.6574
SBI057.2	0.5	0.6	0.3	0.2778	0.1667	0.3426
SBI058.1	0	0	0	0	0	0.0093
SBI058.2	0.3125	0.25	0.25	0.2778	0.5	0.3981
SBI058.3	0	0	0	0	0	0.1204
SBI058.4	0	0	0	0	0	0.0093
SBI058.5	0.6875	0.75	0.75	0.7222	0.5	0.4444
SBI058.6	0	0	0	0	0	0.0185
SBI060.1	0.875	1	0.8	0.8333	0.875	0.7222
SBI060.2	0.125	0	0.2	0.1667	0.125	0.2778
SBI061.1	0.1875	0.3	0.15	0.1528	0.0833	0.3889
SBI061.2	0.8125	0.7	0.85	0.8472	0.9167	0.6111
SBI062.1	0.3125	0.4	0.25	0.5	0.4583	0.3704
SBI062.2	0.6875	0.6	0.75	0.5	0.5417	0.6296
SBI064.1	0.9375	0.8	0.85	0.7917	1	0.6481
SBI064.2	0.0625	0.2	0.15	0.2083	0	0.3519
SBI069.1	0.3125	0.5	0.4	0.5556	0.625	0.537
SBI069.2	0.6875	0.5	0.6	0.4444	0.375	0.463
SBI071.1	0.375	0.35	0.2	0.2083	0.2917	0.4167
SBI071.2	0.625	0.65	0.8	0.7917	0.7083	0.5833
SBI075.1	0.4375	0.35	0.25	0.2571	0.2917	0.537
SBI075.2	0.5625	0.65	0.75	0.7429	0.7083	0.463
SBM064.1	0	0	0	0	0	0.0185
SBM064.2	0	0	0	0	0	0.0093
SBM064.3	0.625	0.6	0.6	0.5417	0.625	0.5463
SBM064.4	0.0625	0.05	0.05	0	0	0.0185
SBM064.5	0.1875	0.2	0.25	0.2222	0.2083	0.1296
SBM064.6	0.125	0.15	0.1	0.2361	0.1667	0.2778
SBM069.1	0	0	0	0	0	0.0093
SBM069.2	0	0	0	0.0278	0	0.0185
SBM069.3	0.25	0.3	0.15	0.0833	0.0833	0.287
SBM069.4	0.75	0.55	0.6	0.7083	0.75	0.6204
SBM069.5	0	0.15	0.25	0.1806	0.1667	0.0648
SBM073.1	0	0	0	0	0	0.0093
SBM073.2	0	0	0.05	0.0139	0.0417	0.0556
SBM073.3	0	0	0	0	0	0.0278
SBM073.4	0	0	0	0	0	0.0463
SBM073.5	0.5	0.5	0.45	0.4583	0.4583	0.3796
SBM073.6	0	0	0	0.0417	0	0.0278
SBM073.7	0	0	0	0	0	0.0093
SBM073.8	0.5	0.5	0.5	0.4861	0.5	0.4352
SBM073.9	0	0	0	0	0	0.0093
SBM1111.1	0.625	0.7	0.8	0.75	0.9583	0.6019
SBM1111.2	0.375	0.3	0.2	0.25	0.0417	0.3981
SBM1120.1	0	0	0	0	0	0.037
SBM1120.2	0.6875	0.85	0.75	0.7917	0.8333	0.5926
SBM1120.3	0	0	0	0	0	0.0093
SBM1120.4	0	0	0	0	0	0.0185
SBM1120.5	0.3125	0.15	0.25	0.2083	0.1667	0.3426
SBM180.1	0.25	0.15	0.05	0.125	0	0.2593
SBM180.2	0.75	0.75	0.95	0.875	1	0.7222
SBM180.3	0	0.1	0	0	0	0.0185
SBM262.1	0.25	0.1	0	0.1571	0.2083	0.1944
SBM262.2	0.4375	0.6	0.75	0.3714	0.4167	0.4537
SBM262.3	0	0	0	0.0429	0	0.0463
SBM262.4	0.25	0.1	0	0.0429	0	0.0648
SBM262.5	0.0625	0.2	0.25	0.3857	0.375	0.2037
SBM262.6	0	0	0	0	0	0.037
SBM268.1	0	0	0	0	0	0.0185
SBM268.2	0.125	0.05	0.05	0.0972	0	0.2407
SBM268.3	0.375	0.45	0.45	0.4028	0.5	0.2315
SBM268.4	0.125	0.05	0.05	0.0972	0	0.2407
SBM268.5	0.375	0.45	0.45	0.4028	0.5	0.2593
SBM268.6	0	0	0	0	0	0.0093
SBM593.1	0	0	0	0	0	0.0093
SBM593.2	0	0.1	0.1	0.0556	0.0417	0.0648
SBM593.3	0.1875	0.3	0.1	0.0139	0.125	0.0741
SBM593.4	0.625	0.35	0.6	0.4861	0.2083	0.2963
SBM593.5	0.1875	0.25	0.2	0.3472	0.5417	0.5185
SBM593.6	0	0	0	0.0972	0.0833	0
SBM593.7	0	0	0	0	0	0.037
SBM750.1	0	0	0	0	0	0.0093
SBM750.2	0.25	0.1	0.05	0.1667	0	0.3889
SBM750.3	0.75	0.9	0.95	0.8333	1	0.5926
SBM750.4	0	0	0	0	0	0.0093
SBM768.1	0	0	0	0	0	0.0185
SBM768.2	0	0	0	0	0	0.037
SBM768.3	0.1875	0	0.1	0.0571	0.0417	0.1204
SBM768.4	0	0	0	0	0	0.0278
SBM768.5	0.3125	0.5	0.4	0.4429	0.4583	0.3148
SBM768.6	0.5	0.5	0.5	0.5	0.5	0.463
SBM768.7	0	0	0	0	0	0.0185
Y1972.1	0.625	0.7	0.65	0.5694	0.8636	0.4259
Y1972.2	0.125	0	0.1	0.1528	0.0909	0.2222
Y1972.3	0.25	0.3	0.25	0.2778	0.0455	0.3519
ZHY01.1	0.1875	0.35	0.3	0.3333	0.4583	0.25
ZHY01.2	0.125	0.15	0.05	0.0972	0	0.1667
ZHY01.3	0.375	0.35	0.45	0.4028	0.5	0.3426
ZHY01.4	0.3125	0.15	0.2	0.1667	0.0417	0.2407
ZHY023.1	0	0	0	0	0	0.037
ZHY023.2	0.25	0.2	0	0.0556	0.0417	0.2407
ZHY023.3	0	0	0	0	0	0.0093
ZHY023.4	0.75	0.8	1	0.9444	0.9583	0.713
ZM030.1	0.125	0.25	0	0.0694	0.0833	0.2778
ZM030.2	0.875	0.75	1	0.9306	0.9167	0.7222
ZM0688.1	0.5625	0.65	0.75	0.4167	0.8333	0.4537
ZM0688.2	0	0	0	0	0	0.0093
ZM0688.3	0.4375	0.35	0.25	0.5833	0.1667	0.5093
ZM0688.4	0	0	0	0	0	0.0278
ZM0740.1	1	1	0.9	0.8889	1	0.7407
ZM0740.2	0	0	0.1	0.1111	0	0.2222
ZM0740.3	0	0	0	0	0	0.037
ZM0912.1	0	0	0	0	0	0.0093
ZM0912.2	0	0	0	0	0	0.0093
ZM0912.3	0.25	0.75	0.35	0.2778	0.1667	0.3981
ZM0912.4	0.75	0.25	0.65	0.7222	0.8333	0.537
ZM0912.5	0	0	0	0	0	0.0463
ZM0961.1	0.125	0	0	0.0833	0.1667	0.1667
ZM0961.2	0	0	0	0	0	0.0093
ZM0961.3	0	0	0	0	0	0.0093
ZM0961.4	0.875	1	1	0.9167	0.8333	0.8148
ZM0974.1	0.625	0.3	0.4	0.4444	0.4167	0.6111
ZM0974.2	0	0	0	0	0	0.037
ZM0974.3	0.375	0.7	0.6	0.5556	0.5833	0.3519
ZM1043.1	0	0	0	0	0	0.037
ZM1043.2	0	0.1	0	0	0	0
ZM1043.3	0.125	0.45	0.55	0.25	0.375	0.2593
ZM1043.4	0.875	0.45	0.45	0.75	0.625	0.6944
ZM1043.5	0	0	0	0	0	0.0093
ZM1044.1	0.0625	0.1	0.3	0.4583	0.3333	0.2593
ZM1044.2	0.9375	0.9	0.7	0.5417	0.6667	0.7407
ZM1179.1	0	0	0	0	0	0.0185
ZM1179.2	0.75	0.65	0.85	0.8571	0.7917	0.6019
ZM1179.3	0.25	0.35	0.15	0.1429	0.2083	0.3426
ZM1179.4	0	0	0	0	0	0.037
ZM1197.1	0.625	0.55	0.8	0.3857	0.5417	0.5
ZM1197.2	0.375	0.45	0.2	0.6143	0.4583	0.4444
ZM1197.3	0	0	0	0	0	0.0556
ZM1413.1	0	0	0	0	0	0.0185
ZM1413.2	0.8125	0.45	0.65	0.75	0.7917	0.6019
ZM1413.4	0.1875	0.55	0.35	0.25	0.2083	0.3704
ZM1413.5	0	0	0	0	0	0.0093
ZM1488.1	0.25	0.4	0.35	0.4583	0.3333	0.2963
ZM1488.2	0.5	0.35	0.5	0.3194	0.375	0.3796
ZM1488.3	0.25	0.25	0.15	0.2222	0.2917	0.3148
ZM1488.4	0	0	0	0	0	0.0093

## Sheet: AF of subgroups
Allele	P1	P2	P3	P4	P5	Pmix
GB072.1	0	0	0	0	0.5	0
GB072.2	0.2143	0.5	0.3214	0.3077	0.375	0.3958
GB072.3	0.1429	0.3913	0.1429	0	0	0.1458
GB072.4	0.6429	0.1087	0.5357	0.6923	0.125	0.4583
GB108.1	0	0	0	0	0.75	0
GB108.2	0.7857	0.9348	0.0357	0.7308	0.125	0.5938
GB108.3	0.1071	0	0.3571	0.1923	0	0.0521
GB108.4	0.1071	0.0652	0.6071	0.0769	0.125	0.3542
GB173.1	0	0	0	0.0769	0.625	0
GB173.2	0.4464	0.0435	0.25	0.6923	0.125	0.4479
GB173.3	0.3929	0.8696	0.7143	0.0769	0.25	0.4896
GB173.4	0.1607	0.087	0.0357	0.1538	0	0.0625
GB182.1	0	0	0.1071	0	0	0.0417
GB182.2	0	0	0.2857	0.0769	0.625	0.0208
GB182.3	1	1	0.6071	0.9231	0.375	0.9375
GSSR007.1	0.0357	0.6304	0	0.1154	0.125	0.3021
GSSR007.2	0.9643	0.3696	1	0.8846	0.25	0.6979
GSSR007.3	0	0	0	0	0.375	0
GSSR007.4	0	0	0	0	0.25	0
GSSR037.1	0.2143	0.1739	0.75	0.1154	0	0.2396
GSSR037.2	0.7857	0.8261	0.25	0.8846	0.5	0.7604
GSSR037.3	0	0	0	0	0.5	0
GSSR045.2	0.6429	0.1957	0.2143	0.8462	0.25	0.4271
GSSR045.3	0.3571	0.8043	0.7857	0.1538	0.75	0.5521
GSSR054.1	0	0	0	0	0.125	0
GSSR054.2	0.0893	0.3696	0.4643	0.7308	0.375	0.3854
GSSR054.3	0.9107	0.6304	0.5357	0.2692	0	0.6146
GSSR054.4	0	0	0	0	0.5	0
GSSR071.1	0	0	0	0	0.375	0
GSSR071.2	0.9286	0.9565	0.25	0.5	0.25	0.6875
GSSR071.3	0.0714	0.0435	0.75	0.5	0.125	0.3125
GSSR071.4	0	0	0	0	0.25	0
GSSR074.1	0	0	0	0	0.5	0
GSSR074.2	0.8571	1	0.6786	0.1923	0.125	0.6875
GSSR074.3	0	0	0	0	0.25	0.0208
GSSR074.4	0.1429	0	0.3214	0.8077	0.125	0.2917
GSSR083.1	0.0357	0	0	0	0	0
GSSR083.2	0.5714	0.5217	0.2143	0.4231	0	0.4583
GSSR083.3	0.2679	0.2826	0.0714	0.4615	0	0.2188
GSSR083.4	0.125	0.1957	0.7143	0.1154	0.125	0.3125
GSSR083.5	0	0	0	0	0.25	0
GSSR083.6	0	0	0	0	0.5	0
GSSR083.7	0	0	0	0	0	0.0104
GSSR083.8	0	0	0	0	0.125	0
GSSR090.1	0	0	0	0	0.5	0
GSSR090.2	0	0	0	0	0.125	0
GSSR090.3	0.3393	0.1957	0.3929	0.0769	0.25	0.2872
GSSR090.4	0.6607	0.8043	0.6071	0.9231	0.125	0.7128
GSSR105.1	0.125	0	0	0.0769	0	0.0729
GSSR105.2	0.0357	0.5435	0.1071	0.2308	0	0.2813
GSSR105.3	0.8393	0.4565	0.8929	0.1538	0.5	0.625
GSSR105.4	0	0	0	0.0769	0	0
GSSR105.5	0	0	0	0.4615	0.25	0.0208
GSSR105.6	0	0	0	0	0.25	0
HS050.1	0	0	0	0	0.25	0
HS050.2	0.9821	0.9783	0.7143	0.9231	0.125	0.9167
HS050.3	0.0179	0.0217	0.2857	0.0769	0.375	0.0833
HS050.4	0	0	0	0	0.25	0
HS094.1	0	0	0	0	0.25	0
HS094.2	0.1786	0.1739	0.6786	0	0	0.1667
HS094.3	0.1964	0.3261	0.0714	0.3846	0.375	0.2292
HS094.4	0.625	0.5	0.25	0.6154	0.125	0.6042
HS094.5	0	0	0	0	0.25	0
HS123.1	0	0	0.1071	0.0769	0.25	0
HS123.2	0	0	0	0	0.125	0
HS123.3	0.9643	0.9565	0.8571	0.8077	0.375	0.8542
HS123.4	0	0	0	0	0.125	0
HS123.5	0.0357	0.0435	0.0357	0.1154	0.125	0.1458
HS137.1	0.0357	0.0217	0.0357	0.0385	0	0.0521
HS137.2	0.6071	0.2609	0	0.2308	0.5	0.25
HS137.3	0.0714	0	0.0357	0	0.125	0
HS137.4	0.2857	0.7174	0.9286	0.7308	0.25	0.6979
HS137.5	0	0	0	0	0.125	0
HS142.1	0	0	0	0	0.125	0
HS142.2	0.1071	0.0435	0.3929	0	0.25	0.1563
HS142.3	0.8929	0.9348	0.5	0.9231	0.125	0.8438
HS142.4	0	0.0217	0.1071	0.0769	0.5	0
HS143.1	0	0	0	0	0.25	0
HS143.2	0	0	0	0	0.125	0
HS143.3	0.0893	0.0217	0.1429	0	0.125	0.0417
HS143.4	0.25	0.1522	0.2143	0	0.375	0.1146
HS143.5	0.6607	0.8261	0.6429	1	0.125	0.8438
HS176.1	0.0179	0.0652	0.3214	0	0	0.1354
HS176.2	0.1071	0	0.3571	0.5769	0.875	0.1979
HS176.3	0.875	0.9348	0.3214	0.4231	0	0.6667
HS176.4	0	0	0	0	0.125	0
HS184.1	0	0	0	0	0.125	0
HS184.2	0	0.5652	0.0714	0	0	0.1875
HS184.3	1	0.4348	0.9286	0.3846	0.25	0.7292
HS184.4	0	0	0	0	0.25	0
HS184.5	0	0	0	0.6154	0.125	0.0833
HS184.6	0	0	0	0	0.25	0
HS225.1	0.75	1	0.8929	0.2692	0.5	0.7813
HS225.2	0.25	0	0.1071	0.7308	0.25	0.2188
HS225.3	0	0	0	0	0.25	0
HS226.1	0.6607	0.9565	0.7143	0.9615	0.5	0.6771
HS226.2	0.3393	0.0435	0.2857	0.0385	0.5	0.3229
HS250.1	0	0	0	0	0.125	0
HS250.2	0.5714	0.413	0.0357	0.7692	0.375	0.5729
HS250.3	0.4286	0.587	0.9643	0.1538	0.375	0.4063
HS250.4	0	0	0	0.0769	0.125	0.0208
HS294.1	0.4821	1	0.5357	0.3462	0.5	0.4583
HS294.2	0.5179	0	0.4643	0.6538	0.5	0.5417
HS300.1	0.0179	0	0	0	0.25	0.0208
HS300.2	0.7857	0.5217	0.75	0.3846	0.125	0.6042
HS300.3	0.1964	0.4783	0.25	0.6154	0.25	0.3542
HS300.4	0	0	0	0	0.125	0.0208
HS300.5	0	0	0	0	0.25	0
SBI005.1	0.7679	0.5227	0.5357	1	0.375	0.6458
SBI005.2	0.2321	0.4773	0.4643	0	0.125	0.3542
SBI005.3	0	0	0	0	0.5	0
SBI007.1	0	0	0.0714	0	0	0
SBI007.2	0	0	0	0.0769	0	0
SBI007.3	0.2857	0.0217	0.25	0	0.25	0.2292
SBI007.4	0.7143	0.9783	0.6786	0.9231	0.625	0.75
SBI007.5	0	0	0	0	0.125	0.0208
SBI009.1	0	0	0	0	0.25	0
SBI009.2	0.1964	0.0435	0	0	0.125	0.1563
SBI009.3	0.7679	0.913	0.9643	0.1923	0.25	0.7604
SBI009.4	0.0357	0	0	0	0	0
SBI009.5	0	0	0	0	0.375	0
SBI009.6	0	0.0435	0.0357	0.8077	0	0.0833
SBI012.1	0.1429	0.0652	0.7857	0.7308	0.375	0.3333
SBI012.2	0.8571	0.9348	0.2143	0.2692	0.625	0.6667
SBI013.1	0.4464	0.7609	0.3214	0.6538	0.5	0.4479
SBI013.2	0.5536	0.2391	0.6786	0.3462	0.5	0.5521
SBI014.1	1	1	1	0.9615	0.75	0.9583
SBI014.2	0	0	0	0.0385	0.25	0.0417
SBI017.1	0.0714	0.0652	0	0.3077	0.5	0.125
SBI017.2	0.9286	0.9348	1	0.6923	0.5	0.875
SBI019.1	0	0	0	0.1154	0.375	0.0417
SBI019.2	1	1	1	0.8846	0.625	0.9583
SBI021.1	0.5357	0.1304	0	0.2308	0.25	0.3542
SBI021.2	0.4643	0.8696	1	0.7692	0.75	0.6458
SBI023.1	0.1786	0	0.1071	0.3077	0.25	0.1875
SBI023.2	0.8214	1	0.8929	0.6923	0.75	0.8125
SBI025.1	0.5893	0.7609	1	0.8077	0.625	0.5833
SBI025.2	0	0	0	0	0.25	0
SBI025.3	0.4107	0.2391	0	0.1923	0.125	0.4167
SBI027.1	0	0	0.0385	0	0	0
SBI027.2	0.7321	1	0.8462	0.7692	0.5	0.875
SBI027.3	0.2679	0	0.1154	0.1538	0	0.125
SBI027.4	0	0	0	0.0769	0	0
SBI027.5	0	0	0	0	0.5	0
SBI028.1	0.375	0.9565	0.6071	0.3077	0.875	0.5833
SBI028.2	0.625	0.0435	0.3929	0.6923	0.125	0.4167
SBI030.1	0.9107	0.9783	1	1	1	0.9043
SBI030.2	0.0893	0.0217	0	0	0	0.0957
SBI031.1	0.9464	0.6304	0.75	0.1154	1	0.7188
SBI031.2	0.0536	0.3696	0.25	0.8846	0	0.2813
SBI032.1	0.1607	0.2174	0.6429	0.9231	0.5	0.25
SBI032.2	0.8393	0.7826	0.3571	0.0769	0.5	0.75
SBI033.1	0.3393	0.1087	0.25	0.1154	0.125	0.4063
SBI033.2	0.0893	0.6522	0.6071	0	0	0.1354
SBI033.3	0.5714	0.2391	0.1429	0.8846	0.375	0.4583
SBI033.4	0	0	0	0	0.5	0
SBI034.1	0.75	1	0.9286	0.3462	0.5	0.7813
SBI034.2	0.25	0	0.0714	0.6538	0.5	0.2188
SBI035.1	0	0	0	0.0769	0.5	0.0104
SBI035.2	0.9464	0.1304	0.25	0.3462	0.25	0.3646
SBI035.3	0.0536	0.5652	0.0714	0.3077	0	0.3854
SBI035.4	0	0.3043	0.6786	0.2692	0	0.2188
SBI035.5	0	0	0	0	0.25	0.0208
SBI036.1	0.0179	0.0652	0.3571	0.0769	0	0.1146
SBI036.2	0.9821	0.9348	0.6429	0.9231	1	0.8854
SBI041.1	0	0	0	0	0.625	0
SBI041.2	0.0536	0.0435	0	0.2692	0	0.1146
SBI041.3	0	0	0	0.0769	0	0.0208
SBI041.4	0.9464	0.9565	1	0.6538	0.25	0.8646
SBI041.5	0	0	0	0	0.125	0
SBI042.1	0.7857	0.7391	0.75	0.8846	0.125	0.6563
SBI042.2	0	0	0	0	0.125	0
SBI042.3	0.2143	0.2609	0.25	0.1154	0.75	0.3438
SBI043.1	0	0	0	0.6923	0.125	0.1354
SBI043.2	1	1	1	0.3077	0.875	0.8646
SBI048.1	0.3393	0	0.7857	0.0769	0.625	0.3438
SBI048.2	0.6607	1	0.2143	0.9231	0.375	0.6563
SBI050.1	0.8929	0.913	0.5	0.7308	0.5	0.7188
SBI050.2	0	0	0	0	0.25	0
SBI050.3	0.1071	0.087	0.5	0.2692	0.25	0.2813
SBI051.1	0	0	0	0	0.25	0
SBI051.2	0.7857	0.2174	0.5714	0.2308	0.5	0.5625
SBI051.3	0.2143	0.7826	0.4286	0.7692	0.25	0.4375
SBI054.1	0.3036	0.1522	0	0.4231	0	0.1875
SBI054.2	0.625	0.8478	0.9286	0.4231	0.75	0.7813
SBI054.3	0.0714	0	0.0714	0.1538	0.25	0.0313
SBI055.1	0.625	0.6087	0.7143	0.8462	0.8333	0.6458
SBI055.2	0.375	0.3913	0.2857	0.1538	0.1667	0.3542
SBI057.1	0.6071	0.8478	0.6071	0.8846	0.625	0.5729
SBI057.2	0.3929	0.1522	0.3929	0.1154	0.375	0.4271
SBI058.1	0	0	0	0.0385	0	0
SBI058.2	0.1429	0.3478	0.6786	0.4231	0	0.375
SBI058.3	0.0179	0	0.0357	0.0385	0.75	0.0417
SBI058.4	0	0	0	0	0.125	0
SBI058.5	0.8393	0.6522	0.2857	0.5	0.125	0.5625
SBI058.6	0	0	0	0	0	0.0208
SBI060.1	0.9107	0.9783	0.5714	0.4231	0.875	0.8229
SBI060.2	0.0893	0.0217	0.4286	0.5769	0.125	0.1771
SBI061.1	0.1964	0.0435	0.6786	0.0769	0.875	0.2708
SBI061.2	0.8036	0.9565	0.3214	0.9231	0.125	0.7292
SBI062.1	0.4821	0.5217	0.1786	0.0769	0.5	0.4479
SBI062.2	0.5179	0.4783	0.8214	0.9231	0.5	0.5521
SBI064.1	0.8929	1	0.9643	0.0385	0.25	0.7604
SBI064.2	0.1071	0	0.0357	0.9615	0.75	0.2396
SBI069.1	0.2143	0.6304	0.8214	0.6538	1	0.4896
SBI069.2	0.7857	0.3696	0.1786	0.3462	0	0.5104
SBI071.1	0.2321	0.087	0.8929	0.1923	0.75	0.3229
SBI071.2	0.7679	0.913	0.1071	0.8077	0.25	0.6771
SBI075.1	0.3571	0.0435	0.6071	1	0.375	0.375
SBI075.2	0.6429	0.9565	0.3929	0	0.625	0.625
SBM064.1	0	0	0	0	0.25	0
SBM064.2	0	0	0	0	0.125	0
SBM064.3	0.6071	0.5652	0.5	0.5769	0.25	0.5833
SBM064.4	0	0	0.0357	0	0	0.0417
SBM064.5	0.25	0.3696	0.0357	0.0385	0	0.1458
SBM064.6	0.1429	0.0652	0.4286	0.3846	0.375	0.2292
SBM069.1	0	0	0	0	0.125	0
SBM069.2	0	0	0.0714	0	0.25	0
SBM069.3	0.0536	0.0652	0.5	0.6538	0	0.1563
SBM069.4	0.9464	0.5	0.3571	0.3462	0.625	0.7396
SBM069.5	0	0.4348	0.0714	0	0	0.1042
SBM073.1	0	0	0	0	0.125	0
SBM073.2	0.0893	0	0	0.0769	0	0.0208
SBM073.3	0.0179	0	0	0	0	0.0208
SBM073.4	0	0	0	0.1154	0	0.0208
SBM073.5	0.4286	0.5	0.5	0.2692	0.125	0.4479
SBM073.6	0	0	0	0.1538	0	0.0208
SBM073.7	0	0	0	0.0385	0	0
SBM073.8	0.4643	0.5	0.5	0.3462	0.625	0.4688
SBM073.9	0	0	0	0	0.125	0
SBM1111.1	0.8571	0.9783	0.4286	0.6154	0.75	0.5729
SBM1111.2	0.1429	0.0217	0.5714	0.3846	0.25	0.4271
SBM1120.1	0	0	0	0	0.5	0
SBM1120.2	0.8571	1	0.5714	0.1923	0	0.7188
SBM1120.3	0	0	0	0	0.125	0
SBM1120.4	0	0	0	0	0.25	0
SBM1120.5	0.1429	0	0.4286	0.8077	0.125	0.2813
SBM180.1	0.1071	0.087	0.0714	0.5769	0.25	0.1667
SBM180.2	0.8929	0.8696	0.9286	0.3462	0.75	0.8333
SBM180.3	0	0.0435	0	0.0769	0	0
SBM262.1	0.1429	0.3043	0.25	0.0385	0	0.1383
SBM262.2	0.4643	0.1304	0.7143	0.6154	0.25	0.5213
SBM262.3	0	0.0217	0	0.0385	0	0.0638
SBM262.4	0.1607	0	0	0	0.25	0.0532
SBM262.5	0.2321	0.5435	0.0357	0.3077	0	0.2234
SBM262.6	0	0	0	0	0.5	0
SBM268.1	0	0	0	0	0.25	0
SBM268.2	0.1071	0	0.1786	0.4231	0.125	0.1458
SBM268.3	0.3929	0.5	0.3214	0.0769	0	0.3542
SBM268.4	0.1071	0	0.1786	0.4231	0.125	0.1458
SBM268.5	0.3929	0.5	0.3214	0.0769	0.375	0.3542
SBM268.6	0	0	0	0	0.125	0
SBM593.1	0	0	0	0	0.125	0
SBM593.2	0.125	0	0	0.1154	0	0.0625
SBM593.3	0.0714	0.1739	0.1071	0.0385	0	0.0729
SBM593.4	0.4107	0.5	0.1786	0.2308	0.375	0.4271
SBM593.5	0.3214	0.2609	0.7143	0.6154	0	0.4167
SBM593.6	0.0714	0.0652	0	0	0	0.0208
SBM593.7	0	0	0	0	0.5	0
SBM750.1	0	0	0	0.0385	0	0
SBM750.2	0.1786	0	0.25	0.7692	0.375	0.2188
SBM750.3	0.8214	1	0.75	0.1923	0.5	0.7813
SBM750.4	0	0	0	0	0.125	0
SBM768.1	0	0	0	0	0.25	0
SBM768.2	0	0	0	0	0	0.0426
SBM768.3	0.0893	0.0217	0.1429	0.1923	0	0.0851
SBM768.4	0	0	0	0	0.25	0.0106
SBM768.5	0.4107	0.4783	0.3571	0.3077	0	0.383
SBM768.6	0.5	0.5	0.5	0.5	0.25	0.4787
SBM768.7	0	0	0	0	0.25	0
Y1972.1	0.7143	0.9545	0.4286	0.2308	0.5	0.4063
Y1972.2	0.1786	0	0.0714	0.3846	0.25	0.1771
Y1972.3	0.1071	0.0455	0.5	0.3846	0.25	0.4167
ZHY01.1	0.3929	0.4565	0.1429	0.2692	0.125	0.2396
ZHY01.2	0.0714	0	0.1786	0.1538	0.125	0.1771
ZHY01.3	0.4286	0.5	0.3214	0.3462	0.5	0.3229
ZHY01.4	0.1071	0.0435	0.3571	0.2308	0.25	0.2604
ZHY023.1	0	0	0	0	0.5	0
ZHY023.2	0.1607	0	0.0714	0.5	0.25	0.1354
ZHY023.3	0	0	0	0	0.125	0
ZHY023.4	0.8393	1	0.9286	0.5	0.125	0.8646
ZM030.1	0.125	0	0.0714	0.5385	0.75	0.1563
ZM030.2	0.875	1	0.9286	0.4615	0.25	0.8438
ZM0688.1	0.7321	0.5435	0.6429	0	0.125	0.5313
ZM0688.2	0	0	0	0	0.125	0
ZM0688.3	0.2679	0.4565	0.3571	1	0.375	0.4688
ZM0688.4	0	0	0	0	0.375	0
ZM0740.1	1	1	0.8571	0.3077	0.125	0.9063
ZM0740.2	0	0	0.1429	0.6923	0.375	0.0938
ZM0740.3	0	0	0	0	0.5	0
ZM0912.1	0	0	0	0	0.125	0
ZM0912.2	0	0	0	0	0.125	0
ZM0912.3	0.2321	0.1522	0.9286	0.1538	0.125	0.4375
ZM0912.4	0.7679	0.8478	0.0714	0.8462	0.25	0.5417
ZM0912.5	0	0	0	0	0.375	0.0208
ZM0961.1	0.0714	0.0435	0	0.4615	0.125	0.1146
ZM0961.2	0	0	0	0	0.125	0
ZM0961.3	0	0	0	0	0.125	0
ZM0961.4	0.9286	0.9565	1	0.5385	0.625	0.8854
ZM0974.1	0.4286	0.1739	0.8571	0.9231	0.375	0.5104
ZM0974.2	0	0	0	0	0	0.0417
ZM0974.3	0.5714	0.8261	0.1429	0.0769	0.625	0.4479
ZM1043.1	0	0	0	0	0.5	0
ZM1043.2	0.0357	0	0	0	0	0
ZM1043.3	0.2857	0.3913	0.1429	0.2308	0.125	0.3333
ZM1043.4	0.6786	0.6087	0.8571	0.7692	0.25	0.6667
ZM1043.5	0	0	0	0	0.125	0
ZM1044.1	0.0179	0.587	0.25	0.5769	0.5	0.25
ZM1044.2	0.9821	0.413	0.75	0.4231	0.5	0.75
ZM1179.1	0	0	0	0	0.25	0
ZM1179.2	0.75	0.9348	0.8846	0.4231	0	0.6979
ZM1179.3	0.25	0.0652	0.1154	0.5769	0.25	0.3021
ZM1179.4	0	0	0	0	0.5	0
ZM1197.1	0.9286	0.1818	0.2143	0.2308	0.25	0.5938
ZM1197.2	0.0714	0.8182	0.7857	0.7692	0.25	0.3854
ZM1197.3	0	0	0	0	0.5	0.0208
ZM1413.1	0	0	0	0	0.25	0
ZM1413.2	0.5179	0.8043	0.7143	0.6538	0.5	0.6875
ZM1413.3	0.4821	0.1957	0.2857	0.3462	0.125	0.3125
ZM1413.4	0	0	0	0	0.125	0
ZM1488.1	0.1071	0.6087	0.3214	0.4231	0.25	0.375
ZM1488.2	0.25	0.3478	0.6786	0.2308	0.375	0.4167
ZM1488.3	0.6429	0.0435	0	0.3462	0.25	0.2083
ZM1488.4	0	0	0	0	0.125	0
